# Supplementary material for: A pan-influenza antibody inhibiting neuraminidase via receptor mimicry
Source: Nature. 2023 May 31;618(7965):590–7. doi: 10.1038/s41586-023-06136-y (PMC10266979; doi:10.1038/s41586-023-06136-y)
Supplement: Supplementary file 7 — Source Data Fig. 2 [file 41586_2023_6136_MOESM7_ESM.xlsx]

## Sheet: Panel a
			In vitro neutralization IC50 (µg/mL)
			FNI9	FNI17	FNI19	1G01
Strain	Abbreviation	Group	IC50	IC50	IC50	IC50
A/Indiana/02/2020	A/IN/2020	H1N1	0.161	0.036	0.15	34.421
A/Alabama/03/2020, NA: H275	A/AL/2020 H275Y	H1N1	0.283	0.06	0.057	20.052
A/Illinois/45/2019	A/IL/2019	H1N1	0.243	0.035	0.039	0.673
A/Hawaii/66/2019	A/HW/2019	H1N1	0.039	0.018	0.021	0.306
A/Victoria/2570/2019	A/VC/2019	H1N1	0.168	0.036	0.071	15.054
A/Idaho/07/2018	A/ID/2018	H1N1	0.079	0.022	0.043	0.293
A/Michigan/45/2015	A/MC/2015	H1N1	0.151	0.073	0.062	0.57
A/California/2009	A/CA/2009	H1N1	0.147	0.056	0.094	0.147
A/Puerto Rico/1934	A/PR8/1934	H1N1	0.028	0.011	0.012	4.809
A/HongKong/4801/2014	A/HK/2014	H3N2	0.022	0.208	0.122	0.058
A/Washington/33/2014, NA:E119V	A/WA/2014 E119V	H3N2	0.079	0.219	0.091	0.047
A/Switzerland/9715293/2013	A/SW/2013	H3N2	0.039	0.155	0.094	0.045
A/Victoria/361/2011	A/VC/2011	H3N2	0.082	0.175	0.091	0.039
A/Texas/12/2007, NA:E119V	A/TX/2007 E119V	H3N2	0.91	0.445	0.299	0.398
A/HongKong/1968	A/HK/1968	H3N2	0.056	0.104	0.083	0.023
A/Darwin/6/2021	A/DW/2021	H3N2	1.128	>50	2.79	>50
A/Michigan/173/2020	A/MC/2020	H3N2	3.093	33.08	1.772	6.195
A/Cambodia/E0826360/2020	A/CB/2020	H3N2	1.614	24.3	1.474	18.578
A/Tasmania/503/2020	A/TS/2020	H3N2	2.007	5.066	1.181	26.131
A/SouthAustralia/34/2019	A/SA/2019	H3N2	0.76	2.977	1.108	4.402
A/HongKong/2671/2019	A/HK/2019	H3N2	0.073	5.068	0.19	21.468
A/Kansas/14/2017	A/KS/2017	H3N2	0.284	0.485	0.559	4.522
A/Switzerland/8060/2017	A/SW/2017	H3N2	0.063	0.029	0.031	0.342
A/Singapore/INFIMH-16-0019/2016	A/SG/2016	H3N2	0.162	>50	0.916	>50
B/Austria/1359417/2021	B/AS/2021	Victoria	0.032	0.03	0.031	4.331
B/Washington/02/2019	B/WA/2019	Victoria	0.031	0.019	0.063	5.605
B/Brisbane/35/2018	B/BR/2018	Victoria	0.026	0.024	0.02	>50
B/North Carolina/25/2018	B/NC/2018	Victoria	0.044	0.04	0.087	7.45
B/Missouria/12/2018 NA:D197E	B/MS/2018 D197E	Victoria	0.178	0.033	0.16	4.535
B/Colorado/6/2017	B/CL/2017	Victoria	0.669	0.042	1.171	1.632
B/Laos/0654/2016, NA: 134N	B/LS/2016 134N	Victoria	0.031	0.017	0.026	48.727
B/Laos/0080/2016	B/LS/2016	Victoria	0.047	0.018	0.029	13.52
B/Brisbane/60/2008	B/BR/2008	Victoria	1.161	0.191	0.152	>50
B/Utah/9/2014	B/UT/2014	Yamagata	0.245	0.392	0.391	>50
B/Phuket/3073/2013	B/PK/2013	Yamagata	0.193	0.117	0.222	>50
B/Massachusetts/2/2012	B/MA/2012	Yamagata	0.204	0.125	0.472	>50
B/Texas/6/2011	B/TX/2011	Yamagata	0.104	0.062	0.229	>50
B/Lee/1940	B/Lee/1940	Ancestral	0.051	0.071	0.211	1.102

## Sheet: Panel b
			KD(nM)
NA antigen	aa mutation	N245 glycan	1G01	FNI9	FNI17	FNI19
N2 A/Hong Kong/2671/2019	N245S	No	<0.02	3.49	122	3.71
N2 A/Hong Kong/2671/2019	N/A	Yes	375	16	2095	15.1
N2 A/Switzerland/8060/2017	N245S	No	<0.02	4.76	353	4.42
N2 A/Switzerland/8060/2017	N/A	Yes	398	17.1	3376	17.6
N2 A/Tanzania/205/2010	N/A	No	<0.02	4.08	27.3	0.92
N2 A/Tanzania/205/2010	S245N S247T	Yes	194	5	234	8.55

## Sheet: Panel c
N2 A/Tanzania/205/2010
Conc. ng/ml		FNI9		FNI17		FNI19		1G01
20000	4.30103	98	98	98	98	98	99	99	99
6666.67	3.82391	99	100	101	101	101	101	100	100
2222.22	3.34679	99	100	101	101	102	102	100	100
740.741	2.86967	100	101	100	100	102	101	100	99
246.914	2.39255	99	99	89	89	102	101	100	100
82.3045	1.91542	65	69	52	54	82	79	74	76
27.4348	1.4383	40	36	30	31	52	45	41	41
9.14495	0.961181	18	17	18	21	32	25	24	30
3.04832	0.48406	6	7	17	19	25	18	20	15
1.01611	0.00693859	3	4	12	14	16	6	10	8
N2 A/Tanzania/205/2010 S245N S247T
20000	4.30103	99	100	96	96	103	104	77	72
6666.67	3.82391	100	104	94	95	104	104	67	61
2222.22	3.34679	100	104	78	78	105	104	55	52
740.741	2.86967	96	100	54	55	101	101	51	42
246.914	2.39255	62	68	32	34	71	70	47	42
82.3045	1.91542	34	36	23	23	37	36	42	36
27.4348	1.4383	14	19	21	17	29	27	26	25
9.14495	0.961181	18	15	17	14	21	16	20	18
3.04832	0.48406	10	11	19	15	21	16	13	10
1.01611	0.00693859	2	8	11	17	15	9	4	8
N2 A/Switzerland/8060/2017 N245S
20000	4.30103	100	100	100	100	100	100	100	100
6666.67	3.82391	100	100	100	99	100	100	100	100
2222.22	3.34679	100	100	98	98	100	100	100	100
740.741	2.86967	100	100	79	78	100	100	100	100
246.914	2.39255	94	96	28	26	91	91	93	92
82.3045	1.91542	36	39	2	3	34	33	45	43
27.4348	1.4383	13	11	0	-3	11	10	16	18
9.14495	0.961181	-1	2	0	-3	-1	4	6	5
3.04832	0.484061	3	-1	1	2	4	4	2	5
1.01611	0.00694073	0	1	2	3	2	4	4	0
N2 A/Switzerland/8060/2017
20000	4.30103	99	100	40	38	100	99	98	96
6666.67	3.82391	99	100	28	24	100	99	93	90
2222.22	3.34679	99	99	10	8	99	99	76	71
740.741	2.86967	98	99	4	8	97	96	49	42
246.914	2.39255	86	88	1	3	75	75	29	24
82.3045	1.91542	44	46	-4	-6	34	32	18	18
27.4348	1.4383	15	15	1	-2	12	13	15	7
9.14495	0.961181	0	2	-1	-2	11	10	10	6
3.04832	0.484061	-1	1	-1	-1	2	1	9	3
1.01611	0.00694073	-4	0	4	2	1	7	4	-1
N2 A/Hong Kong/2671/2019 N245S
20000	4.30103	100	100	100	100	100	100	100	100
6666.67	3.82391	100	100	100	100	100	100	100	100
2222.22	3.34679	100	100	100	100	100	100	100	100
740.741	2.86967	100	100	95	94	100	100	100	100
246.914	2.39255	67	71	36	35	62	62	69	67
82.3045	1.91542	19	21	3	5	17	17	22	21
27.4348	1.4383	3	5	-2	-4	4	3	5	4
9.14495	0.961181	-6	-4	-3	-1	-4	0	0	-1
3.04832	0.484061	-8	0	1	-5	-1	0	-1	-1
1.01611	0.00694073	-6	-1	0	-2	-1	-3	-3	-2
N2 A/Hong Kong/2671/2019
20000	4.30103	99	100	50	52	100	99	97	97
6666.67	3.82391	99	100	31	40	100	100	93	90
2222.22	3.34679	99	100	14	16	99	99	76	72
740.741	2.86967	97	99	2	0	96	96	50
246.914	2.39255	71	79	-6	-6	67	69	25	23
82.3045	1.91542	21	29	-13	-15	24	23	16	14
27.4348	1.4383	-1	2	-11	-13	2	1	9	3
9.14495	0.961181	-13	-5	-11	-14	-7	-4	-1	-3
3.04832	0.484061	-12	-10	-7	-10	-1	-4	3	0
1.01611	0.00694073	-10	-5	2	-2	0	3	2	2

## Sheet: Panel d
H7N3 A/Ck/Ja/PAVX17170/2017	Transform H7N3 A/Ck/Ja/PAVX17170/2017
Cnoc. (ng/ml)	X-log scale	FNI9		FNI17		FNI19		1G01
20000	4.30103	88	88	88	89	88	88	95	90
5000	3.69897	87	88	88	88	89	87	89	89
1250	3.09691	88	89	87	88	87	86	88	88
312.5	2.49485	85	87	84	83	83	82	88	88
78.125	1.89279	60	63	62	59	60	61	87	86
19.5313	1.29073	47	53	47	56	54	51	77	77
4.88281	0.68867	39	46	39	37	33	35	44	44
1.2207	0.0866089	10	12	8	5	7	4	9	5
0.30518	-0.515444	-5	-3	-5	-3	-3	-6	-4	-4
0.07629	-1.11753	-13	-4	-4	-4	-9	-5	-5	-7
H5N6 A/Ck/Suzhou/j6/2019	Transform H5N6 A/Ck/Suzhou/j6/2019
20000	4.30103	100	100	99	99	98	99	100	100
5000	3.69897	99	99	97	98	98	98	100	100
1250	3.09691	98	99	97	98	98	97	100	100
312.5	2.49485	96	98	97	97	91	91	99	99
78.125	1.89279	96	97	88	89	63	63	93	94
19.5313	1.29073	94	94	58	59	22	24	80	81
4.88281	0.68867	85	84	17	18	1	2	50	54
1.2207	0.0866089	64	62	1	1	-5	-7	17	23
0.30518	-0.515444	37	34	-7	-5	-4	-8	2	20
0.07629	-1.11753	17	16	-4	-6	-2	-6	-4	4
H5N6 A/Hangzhou/01/2021	Transform H5N6 A/Hangzhou/01/2021
20000	4.30103	100	100	99	99	97	97	100	100
5000	3.69897	99	99	96	96	95	94	100	100
1250	3.09691	97	98	93	94	93	93	100	100
312.5	2.49485	93	95	92	93	91	90	99	98
78.125	1.89279	91	92	90	89	68	68	89	90
19.5313	1.29073	85	86	72	72	27	30	65	69
4.88281	0.68867	71	68	34	35	3	5	36	39
1.2207	0.0866089	45	39	11	10	-4	-5	10	14
0.30518	-0.515444	19	16	-3	0	-4	-4	1	19
0.07629	-1.11753	7	6	-4	-2	-3	-4	-4	1
H7N7 A/Ck/621572/03	Transform H7N7 A/Ck/621572/03
20000	4.30103	96	97	97	97	97	96	100	98
5000	3.69897	94	96	96	96	96	96	100	99
1250	3.09691	90	92	96	96	94	94	99	98
312.5	2.49485	76	78	93	93	85	86	96	95
78.125	1.89279	51	55	81	79	59	61	94	93
19.5313	1.29073	22	29	58	58	30	29	84	85
4.88281	0.68867	11	11	30	30	8	5	61	63
1.2207	0.0866089	-4	0	11	9	-4	-7	30	31
0.30518	-0.515444	-9	-4	-3	0	-5	-6	7	25
0.07629	-1.11753	-9	-3	-1	-2	-7	-17	-2	5
H5N8 A/Ck/RU/3-29/2020	Transform H5N8 A/Ck/RU/3-29/2020
20000	4.30103	99	100	99	98	100	100	100	98
5000	3.69897	99	100	98	98	100	100	100	100
1250	3.09691	98	99	97	97	100	99	100	100
312.5	2.49485	96	97	97	97	99	99	100	99
78.125	1.89279	96	97	91	90	97	98	99	98
19.5313	1.29073	94	96	65	64	97	97	95	94
4.88281	0.68867	89	90	26	26	91	91	85	84
1.2207	0.0866089	69	67	4	2	69	71	60	62
0.30518	-0.515444	42	36	-6	-4	40	41	26	40
0.07629	-1.11753	21	18	-4	-4	22	22	11	16
H7N9 A/Anhui/1/2013	Transform H7N9 A/Anhui/1/2013
20000	4.30103	99	99	99	98	59	58	99	97
5000	3.69897	99	100	98	98	27	20	99	99
1250	3.09691	99	100	88	89	-5	1	99	99
312.5	2.49485	99	99	53	53	2	-2	99	99
78.125	1.89279	99	99	14	8	-11	-8	96	96
19.5313	1.29073	96	98	-10	-5	-10	-12	83	82
4.88281	0.68867	83	83	-9	-18	-18	-13	55	57
1.2207	0.0866089	45	43	-8	-6	-12	-14	21	11
0.30518	-0.515444	12	8	-8	-9	-14	-6	3	21
0.07629	-1.11753	3	4	-4	-5	-7	-6	-2	4

## Sheet: Panel e
H1N1 A/Puerto Rico/8/34																	H3N2 A/Tasmania/503/2020
		VIR-2981										No Ab							VIR-2981										No Ab
Plate 1	Antibody concentration (ug/mL)	0	0.00114312	0.00342936	0.0102881	0.0308642	0.0925926	0.277778	0.833333	2.5	7.5	0	Cell Control				Plate 1	Antibody concentration (ug/mL)	0	0.00457247	0.0137174	0.0411523	0.123457	0.37037	1.11111	3.33333	10	30	0	Cell Control
MEDI8852	10	1224	1132	1077	1062	1067	1163	1051	1129	1087	1358	17643	0				MEDI8852	10	4182	3054	3172	2268	1718	1702	1352	1002	1085	1215	57874	12
	3.33333	2580	1867	2270	1808	1660	1543	1521	1530	1543	1738	17006	0					3.33333	8326	10768	8423	12074	7056	4103	2570	2251	1690	1779	56173	0
	1.11111	9094	8475	7885	7946	6351	4193	2540	2339	2085	2263	17163	0					1.11111	28442	34275	30205	23426	18707	8746	5888	3983	2730	2603	55596	0
	0.37037	15048	14352	11105	13010	13415	10305	5641	2893	2985	3010	17977	0					0.37037	46847	47825	42989	40172	36949	23557	14165	7153	5579	5191	54747	0
	0.123457	16385	16047	15579	14345	9603	12234	7463	3624	3540	3616	18424	0					0.123457	52701	53254	52487	52280	46785	35646	24081	15275	6639	5416	54068	0
	0.0411523	16818	16645	16091	15051	16571	15116	10107	4990	3541	4243	18729	0					0.0411523	55988	54620	50365	51463	45377	40902	32503	15642	9294	5451	56010	0
	0.0137174	17089	17187	16572	17700	17512	16767	12710	5088	3881	3885	19046	1					0.0137174	56752	56699	53924	54214	50439	40512	34991	21331	10487	6997	55819	0
	0	17654	17749	17766	16264	18064	17973	13296	6694	5132	4887	19660	0					0	56921	56225	53427	52078	50878	44795	32771	19973	12142	8781	59950	38
		Average																	Average
		Untreated	Uninfected																Untreated	Uninfected
		18206	0.125																56279.6	6.25
		VIR-2981										No Ab							VIR-2981										No Ab
Plate 2	Antibody concentration (ug/mL)	0	0.00114312	0.00342936	0.0102881	0.0308642	0.0925926	0.277778	0.833333	2.5	7.5	0	Cell Control				Plate 2	Antibody concentration (ug/mL)	0	0.00457247	0.0137174	0.0411523	0.123457	0.37037	1.11111	3.33333	10	30	0	Cell Control
MEDI8852	10	1278	1217	1242	1265	1173	1246	1163	1178	1562	1474	20469	0				MEDI8852	10	3663	2829	3137	2071	1520	2067	1364	1206	1260	1332	59095	0
	3.33333	2624	2660	2074	1955	2008	1768	1734	1539	1973	1850	18306	0					3.33333	13961	15321	12790	12977	7135	4755	2786	2160	1865	1837	59395	0
	1.11111	9882	13	7417	8302	5518	3869	2580	2027	2339	2457	17828	0					1.11111	31199	28006	28831	26326	17854	11767	6704	3561	2737	3033	58749	0
	0.37037	13624	13751	13898	16291	15632	11902	6202	3112	3450	3338	18101	0					0.37037	53426	50517	42116	45144	36797	31415	18712	7920	4775	4648	54773	0
	0.123457	12242	13923	15079	16374	16829	16765	9833	4879	3912	4684	19836	0					0.123457	56254	54826	49286	53180	45210	45975	29011	11861	8629	5584	55853	15
	0.0411523	14290	14674	15463	17087	17411	16245	11220	5125	4304	4266	19527	0					0.0411523	56586	54331	50106	54017	50163	48216	35682	16964	10715	5745	58384	0
	0.0137174	12325	15648	15614	18689	17936	17738	12823	5657	4748	4724	20957	0					0.0137174	53842	55916	51470	52906	46171	50842	38762	22411	12002	8902	56440	0
	0	17330	16762	15455	19000	19931	19204	15328	7218	5861	5350	20718	0					0	50070	57333	56692	52682	45313	51870	37853	20256	12972	9182	57396	0
		Average																	Average
		Untreated	Uninfected																Untreated	Uninfected
		19467.8	0																57510.6	1.875
		VIR-2981										No Ab							VIR-2981										No Ab
Plate 3	Antibody concentration (ug/mL)	0	0.00114312	0.00342936	0.0102881	0.0308642	0.0925926	0.277778	0.833333	2.5	7.5	0	Cell Control				Plate 3	Antibody concentration (ug/mL)	0	0.00457247	0.0137174	0.0411523	0.123457	0.37037	1.11111	3.33333	10	30	0	Cell Control
MEDI8852	10	1400	1262	1174	1198	1232	1244	1197	1339	1298	1440	17095	0				MEDI8852	10	3042	3517	3127	2443	2551	1638	1841	1196	1345	1262	59707	0
	3.33333	2842	2395	2354	2380	2131	1869	1702	1682	1757	1929	17743	0					3.33333	10826	16220	15391	11744	9294	4969	3361	2230	2140	2268	58134	0
	1.11111	10966	9328	11177	8874	6210	4438	2655	2272	2364	2773	17600	1					1.11111	35547	34152	33784	29066	26510	14228	7042	4311	3213	3160	56885	0
	0.37037	14978	15086	15547	15852	15244	12892	6537	3602	3593	3614	17400	0					0.37037	50858	45461	47787	46164	46398	33116	18162	11492	6160	5269	57123	0
	0.123457	15943	15650	15868	16050	16288	16161	8981	4330	3809	4422	16913	0					0.123457	55411	55991	52849	55697	54544	39427	31837	16677	7874	6444	55836	0
	0.0411523	16413	16227	16976	16669	16748	16145	10957	4802	4510	4331	17775	0					0.0411523	56175	54255	52601	56202	53310	44169	37605	21077	10427	7280	58976	0
	0.0137174	16811	16439	15779	16661	16192	15688	12183	5574	5125	4753	18269	0					0.0137174	55739	55028	52659	54121	57282	47902	36140	21618	10795	8019	58822	0
	0	18683	18461	18705	18721	19147	18361	12931	6844	5142	5573	19179	0					0	52397	56086	55283	55311	55375	49859	33784	22439	9913	8926	55146	0
		Average																	Average
		Untreated	Uninfected																Untreated	Uninfected
		17746.8	0.125																57578.6	0
		Normalized data formatted for Synergyfinder																	Normalized data formatted for SynergyFinder
		PairIndex	Drug1	Drug2	Conc1	Conc2	Response	ConcUnit											PairIndex	Drug1	Drug2	Conc1	Conc2	Response	ConcUnit
		1	Drug1	Drug2	0	0	3.03199	ug/mL											1	Drug1	Drug2	0	0	-1.13975	ug/mL
		1	Drug1	Drug2	0	0.00114312	2.51018	ug/mL											1	Drug1	Drug2	0	0.00457247	0.0970708	ug/mL
		1	Drug1	Drug2	0	0.00342936	2.4168	ug/mL											1	Drug1	Drug2	0	0.0137174	5.06923	ug/mL
		1	Drug1	Drug2	0	0.0102881	10.6669	ug/mL											1	Drug1	Drug2	0	0.0411523	7.46645	ug/mL
		1	Drug1	Drug2	0	0.0308642	0.779968	ug/mL											1	Drug1	Drug2	0	0.123457	9.5989	ug/mL
		1	Drug1	Drug2	0	0.0925926	1.27981	ug/mL											1	Drug1	Drug2	0	0.37037	20.4086	ug/mL
		1	Drug1	Drug2	0	0.277778	26.9693	ug/mL											1	Drug1	Drug2	0	1.11111	41.7758	ug/mL
		1	Drug1	Drug2	0	0.833333	63.2323	ug/mL											1	Drug1	Drug2	0	3.33333	64.5183	ug/mL
		1	Drug1	Drug2	0	2.5	71.812	ug/mL											1	Drug1	Drug2	0	10	78.4343	ug/mL
		1	Drug1	Drug2	0	7.5	73.1577	ug/mL											1	Drug1	Drug2	0	30	84.4069	ug/mL
		1	Drug1	Drug2	0.0137174	0	6.13538	ug/mL											1	Drug1	Drug2	0.0137174	0	-0.839429	ug/mL
		1	Drug1	Drug2	0.0137174	0.00114312	5.59709	ug/mL											1	Drug1	Drug2	0.0137174	0.00457247	-0.745246	ug/mL
		1	Drug1	Drug2	0.0137174	0.00342936	8.97512	ug/mL											1	Drug1	Drug2	0.0137174	0.0137174	4.18604	ug/mL
		1	Drug1	Drug2	0.0137174	0.0102881	2.77932	ug/mL											1	Drug1	Drug2	0.0137174	0.0411523	3.6707	ug/mL
		1	Drug1	Drug2	0.0137174	0.0308642	3.81196	ug/mL											1	Drug1	Drug2	0.0137174	0.123457	10.379	ug/mL
		1	Drug1	Drug2	0.0137174	0.0925926	7.90404	ug/mL											1	Drug1	Drug2	0.0137174	0.37037	28.0197	ug/mL
		1	Drug1	Drug2	0.0137174	0.277778	30.1881	ug/mL											1	Drug1	Drug2	0.0137174	1.11111	37.8307	ug/mL
		1	Drug1	Drug2	0.0137174	0.833333	72.0537	ug/mL											1	Drug1	Drug2	0.0137174	3.33333	62.1051	ug/mL
		1	Drug1	Drug2	0.0137174	2.5	78.6834	ug/mL											1	Drug1	Drug2	0.0137174	10	81.3753	ug/mL
		1	Drug1	Drug2	0.0137174	7.5	78.6614	ug/mL											1	Drug1	Drug2	0.0137174	30	87.5772	ug/mL
		1	Drug1	Drug2	0.0411523	0	7.62391	ug/mL											1	Drug1	Drug2	0.0411523	0	0.518229	ug/mL
		1	Drug1	Drug2	0.0411523	0.00114312	8.57416	ug/mL											1	Drug1	Drug2	0.0411523	0.00457247	2.94922	ug/mL
		1	Drug1	Drug2	0.0411523	0.00342936	11.6171	ug/mL											1	Drug1	Drug2	0.0411523	0.0137174	10.5105	ug/mL
		1	Drug1	Drug2	0.0411523	0.0102881	17.3296	ug/mL											1	Drug1	Drug2	0.0411523	0.0411523	8.55933	ug/mL
		1	Drug1	Drug2	0.0411523	0.0308642	8.98062	ug/mL											1	Drug1	Drug2	0.0411523	0.123457	19.3744	ug/mL
		1	Drug1	Drug2	0.0411523	0.0925926	16.9725	ug/mL											1	Drug1	Drug2	0.0411523	0.37037	27.3266	ug/mL
		1	Drug1	Drug2	0.0411523	0.277778	44.4856	ug/mL											1	Drug1	Drug2	0.0411523	1.11111	42.252	ug/mL
		1	Drug1	Drug2	0.0411523	0.833333	72.592	ug/mL											1	Drug1	Drug2	0.0411523	3.33333	72.2147	ug/mL
		1	Drug1	Drug2	0.0411523	2.5	80.5509	ug/mL											1	Drug1	Drug2	0.0411523	10	83.4953	ug/mL
		1	Drug1	Drug2	0.0411523	7.5	76.695	ug/mL											1	Drug1	Drug2	0.0411523	30	90.3245	ug/mL
		1	Drug1	Drug2	0.123457	0	10.0023	ug/mL											1	Drug1	Drug2	0.123457	0	6.35936	ug/mL
		1	Drug1	Drug2	0.123457	0.00114312	11.8588	ug/mL											1	Drug1	Drug2	0.123457	0.00457247	5.37665	ug/mL
		1	Drug1	Drug2	0.123457	0.00342936	14.4294	ug/mL											1	Drug1	Drug2	0.123457	0.0137174	6.73964	ug/mL
		1	Drug1	Drug2	0.123457	0.0102881	21.2074	ug/mL											1	Drug1	Drug2	0.123457	0.0411523	7.10749	ug/mL
		1	Drug1	Drug2	0.123457	0.0308642	47.254	ug/mL											1	Drug1	Drug2	0.123457	0.123457	16.8723	ug/mL
		1	Drug1	Drug2	0.123457	0.0925926	32.8026	ug/mL											1	Drug1	Drug2	0.123457	0.37037	36.6668	ug/mL
		1	Drug1	Drug2	0.123457	0.277778	59.0084	ug/mL											1	Drug1	Drug2	0.123457	1.11111	57.2182	ug/mL
		1	Drug1	Drug2	0.123457	0.833333	80.095	ug/mL											1	Drug1	Drug2	0.123457	3.33333	72.8668	ug/mL
		1	Drug1	Drug2	0.123457	2.5	80.5564	ug/mL											1	Drug1	Drug2	0.123457	10	88.2133	ug/mL
		1	Drug1	Drug2	0.123457	7.5	80.139	ug/mL											1	Drug1	Drug2	0.123457	30	90.3867	ug/mL
		1	Drug1	Drug2	0.37037	0	17.346	ug/mL											1	Drug1	Drug2	0.37037	0	16.7621	ug/mL
		1	Drug1	Drug2	0.37037	0.00114312	21.169	ug/mL											1	Drug1	Drug2	0.37037	0.00457247	15.0242	ug/mL
		1	Drug1	Drug2	0.37037	0.00342936	39.0039	ug/mL											1	Drug1	Drug2	0.37037	0.0137174	23.618	ug/mL
		1	Drug1	Drug2	0.37037	0.0102881	28.5402	ug/mL											1	Drug1	Drug2	0.37037	0.0411523	28.6239	ug/mL
		1	Drug1	Drug2	0.37037	0.0308642	26.3157	ug/mL											1	Drug1	Drug2	0.37037	0.123457	34.3513	ug/mL
		1	Drug1	Drug2	0.37037	0.0925926	43.3981	ug/mL											1	Drug1	Drug2	0.37037	0.37037	58.1494	ug/mL
		1	Drug1	Drug2	0.37037	0.277778	69.0162	ug/mL											1	Drug1	Drug2	0.37037	1.11111	74.8393	ug/mL
		1	Drug1	Drug2	0.37037	0.833333	84.1102	ug/mL											1	Drug1	Drug2	0.37037	3.33333	87.2999	ug/mL
		1	Drug1	Drug2	0.37037	2.5	83.6049	ug/mL											1	Drug1	Drug2	0.37037	10	90.097	ug/mL
		1	Drug1	Drug2	0.37037	7.5	83.4676	ug/mL											1	Drug1	Drug2	0.37037	30	90.7865	ug/mL
		1	Drug1	Drug2	1.11111	0	50.0498	ug/mL											1	Drug1	Drug2	1.11111	0	49.4686	ug/mL
		1	Drug1	Drug2	1.11111	0.00114312	53.4498	ug/mL											1	Drug1	Drug2	1.11111	0.00457247	39.1031	ug/mL
		1	Drug1	Drug2	1.11111	0.00342936	56.6905	ug/mL											1	Drug1	Drug2	1.11111	0.0137174	46.3356	ug/mL
		1	Drug1	Drug2	1.11111	0.0102881	56.3554	ug/mL											1	Drug1	Drug2	1.11111	0.0411523	58.3822	ug/mL
		1	Drug1	Drug2	1.11111	0.0308642	65.1163	ug/mL											1	Drug1	Drug2	1.11111	0.123457	66.768	ug/mL
		1	Drug1	Drug2	1.11111	0.0925926	76.9697	ug/mL											1	Drug1	Drug2	1.11111	0.37037	84.4691	ug/mL
		1	Drug1	Drug2	1.11111	0.277778	86.0491	ug/mL											1	Drug1	Drug2	1.11111	1.11111	89.5479	ug/mL
		1	Drug1	Drug2	1.11111	0.833333	87.1532	ug/mL											1	Drug1	Drug2	1.11111	3.33333	92.9332	ug/mL
		1	Drug1	Drug2	1.11111	2.5	88.5483	ug/mL											1	Drug1	Drug2	1.11111	10	95.1598	ug/mL
		1	Drug1	Drug2	1.11111	7.5	87.5706	ug/mL											1	Drug1	Drug2	1.11111	30	95.3855	ug/mL
		1	Drug1	Drug2	3.33333	0	85.8294	ug/mL											1	Drug1	Drug2	3.33333	0	85.2155	ug/mL
		1	Drug1	Drug2	3.33333	0.00114312	89.7458	ug/mL											1	Drug1	Drug2	3.33333	0.00457247	80.8759	ug/mL
		1	Drug1	Drug2	3.33333	0.00342936	87.5322	ug/mL											1	Drug1	Drug2	3.33333	0.0137174	85.0431	ug/mL
		1	Drug1	Drug2	3.33333	0.0102881	90.0698	ug/mL											1	Drug1	Drug2	3.33333	0.0411523	78.5551	ug/mL
		1	Drug1	Drug2	3.33333	0.0308642	90.8828	ug/mL											1	Drug1	Drug2	3.33333	0.123457	87.4723	ug/mL
		1	Drug1	Drug2	3.33333	0.0925926	91.5254	ug/mL											1	Drug1	Drug2	3.33333	0.37037	92.7199	ug/mL
		1	Drug1	Drug2	3.33333	0.277778	91.6462	ug/mL											1	Drug1	Drug2	3.33333	1.11111	95.4441	ug/mL
		1	Drug1	Drug2	3.33333	0.833333	91.5968	ug/mL											1	Drug1	Drug2	3.33333	3.33333	96.011	ug/mL
		1	Drug1	Drug2	3.33333	2.5	91.5254	ug/mL											1	Drug1	Drug2	3.33333	10	97.0079	ug/mL
		1	Drug1	Drug2	3.33333	7.5	90.4543	ug/mL											1	Drug1	Drug2	3.33333	30	96.8498	ug/mL
		1	Drug1	Drug2	10	0	93.2776	ug/mL											1	Drug1	Drug2	10	0	92.5795	ug/mL
		1	Drug1	Drug2	10	0.00114312	93.7829	ug/mL											1	Drug1	Drug2	10	0.00457247	94.584	ug/mL
		1	Drug1	Drug2	10	0.00342936	94.085	ug/mL											1	Drug1	Drug2	10	0.0137174	94.3743	ug/mL
		1	Drug1	Drug2	10	0.0102881	94.1674	ug/mL											1	Drug1	Drug2	10	0.0411523	95.9808	ug/mL
		1	Drug1	Drug2	10	0.0308642	94.1399	ug/mL											1	Drug1	Drug2	10	0.123457	96.9582	ug/mL
		1	Drug1	Drug2	10	0.0925926	93.6126	ug/mL											1	Drug1	Drug2	10	0.37037	96.9866	ug/mL
		1	Drug1	Drug2	10	0.277778	94.2278	ug/mL											1	Drug1	Drug2	10	1.11111	97.6085	ug/mL
		1	Drug1	Drug2	10	0.833333	93.7994	ug/mL											1	Drug1	Drug2	10	3.33333	98.2305	ug/mL
		1	Drug1	Drug2	10	2.5	94.0301	ug/mL											1	Drug1	Drug2	10	10	98.083	ug/mL
		1	Drug1	Drug2	10	7.5	92.5416	ug/mL											1	Drug1	Drug2	10	30	97.852	ug/mL
		1	Drug1	Drug2	0	0	10.981	ug/mL											1	Drug1	Drug2	0	0	12.9382	ug/mL
		1	Drug1	Drug2	0	0.00114312	13.8986	ug/mL											1	Drug1	Drug2	0	0.00457247	0.308866	ug/mL
		1	Drug1	Drug2	0	0.00342936	20.6123	ug/mL											1	Drug1	Drug2	0	0.0137174	1.42348	ug/mL
		1	Drug1	Drug2	0	0.0102881	2.40269	ug/mL											1	Drug1	Drug2	0	0.0411523	8.39633	ug/mL
		1	Drug1	Drug2	0	0.0308642	-2.37958	ug/mL											1	Drug1	Drug2	0	0.123457	21.21	ug/mL
		1	Drug1	Drug2	0	0.0925926	1.3548	ug/mL											1	Drug1	Drug2	0	0.37037	9.80829	ug/mL
		1	Drug1	Drug2	0	0.277778	21.2647	ug/mL											1	Drug1	Drug2	0	1.11111	34.182	ug/mL
		1	Drug1	Drug2	0	0.833333	62.9233	ug/mL											1	Drug1	Drug2	0	3.33333	64.7808	ug/mL
		1	Drug1	Drug2	0	2.5	69.8938	ug/mL											1	Drug1	Drug2	0	10	77.4467	ug/mL
		1	Drug1	Drug2	0	7.5	72.5187	ug/mL											1	Drug1	Drug2	0	30	84.037	ug/mL
		1	Drug1	Drug2	0.0137174	0	36.6902	ug/mL											1	Drug1	Drug2	0.0137174	0	6.37925	ug/mL
		1	Drug1	Drug2	0.0137174	0.00114312	19.6209	ug/mL											1	Drug1	Drug2	0.0137174	0.00457247	2.77284	ug/mL
		1	Drug1	Drug2	0.0137174	0.00342936	19.7956	ug/mL											1	Drug1	Drug2	0.0137174	0.0137174	10.5038	ug/mL
		1	Drug1	Drug2	0.0137174	0.0102881	4.00021	ug/mL											1	Drug1	Drug2	0.0137174	0.0411523	8.00683	ug/mL
		1	Drug1	Drug2	0.0137174	0.0308642	7.86814	ug/mL											1	Drug1	Drug2	0.0137174	0.123457	19.7181	ug/mL
		1	Drug1	Drug2	0.0137174	0.0925926	8.88521	ug/mL											1	Drug1	Drug2	0.0137174	0.37037	11.5958	ug/mL
		1	Drug1	Drug2	0.0137174	0.277778	34.1321	ug/mL											1	Drug1	Drug2	0.0137174	1.11111	32.6013	ug/mL
		1	Drug1	Drug2	0.0137174	0.833333	70.9417	ug/mL											1	Drug1	Drug2	0.0137174	3.33333	61.0335	ug/mL
		1	Drug1	Drug2	0.0137174	2.5	75.6109	ug/mL											1	Drug1	Drug2	0.0137174	10	79.1334	ug/mL
		1	Drug1	Drug2	0.0137174	7.5	75.7342	ug/mL											1	Drug1	Drug2	0.0137174	30	84.5239	ug/mL
		1	Drug1	Drug2	0.0411523	0	26.5966	ug/mL											1	Drug1	Drug2	0.0411523	0	1.6078	ug/mL
		1	Drug1	Drug2	0.0411523	0.00114312	24.6241	ug/mL											1	Drug1	Drug2	0.0411523	0.00457247	5.52894	ug/mL
		1	Drug1	Drug2	0.0411523	0.00342936	20.5712	ug/mL											1	Drug1	Drug2	0.0411523	0.0137174	12.8756	ug/mL
		1	Drug1	Drug2	0.0411523	0.0102881	12.2292	ug/mL											1	Drug1	Drug2	0.0411523	0.0411523	6.07495	ug/mL
		1	Drug1	Drug2	0.0411523	0.0308642	10.5649	ug/mL											1	Drug1	Drug2	0.0411523	0.123457	12.7765	ug/mL
		1	Drug1	Drug2	0.0411523	0.0925926	16.5543	ug/mL											1	Drug1	Drug2	0.0411523	0.37037	16.1621	ug/mL
		1	Drug1	Drug2	0.0411523	0.277778	42.3662	ug/mL											1	Drug1	Drug2	0.0411523	1.11111	37.9571	ug/mL
		1	Drug1	Drug2	0.0411523	0.833333	73.6744	ug/mL											1	Drug1	Drug2	0.0411523	3.33333	70.5051	ug/mL
		1	Drug1	Drug2	0.0411523	2.5	77.8916	ug/mL											1	Drug1	Drug2	0.0411523	10	81.3713	ug/mL
		1	Drug1	Drug2	0.0411523	7.5	78.0868	ug/mL											1	Drug1	Drug2	0.0411523	30	90.0135	ug/mL
		1	Drug1	Drug2	0.123457	0	37.1165	ug/mL											1	Drug1	Drug2	0.123457	0	2.1851	ug/mL
		1	Drug1	Drug2	0.123457	0.00114312	28.4817	ug/mL											1	Drug1	Drug2	0.123457	0.00457247	4.6682	ug/mL
		1	Drug1	Drug2	0.123457	0.00342936	22.5437	ug/mL											1	Drug1	Drug2	0.123457	0.0137174	14.3015	ug/mL
		1	Drug1	Drug2	0.123457	0.0102881	15.8917	ug/mL											1	Drug1	Drug2	0.123457	0.0411523	7.53038	ug/mL
		1	Drug1	Drug2	0.123457	0.0308642	13.5545	ug/mL											1	Drug1	Drug2	0.123457	0.123457	21.3891	ug/mL
		1	Drug1	Drug2	0.123457	0.0925926	13.8832	ug/mL											1	Drug1	Drug2	0.123457	0.37037	20.0589	ug/mL
		1	Drug1	Drug2	0.123457	0.277778	49.4908	ug/mL											1	Drug1	Drug2	0.123457	1.11111	49.557	ug/mL
		1	Drug1	Drug2	0.123457	0.833333	74.938	ug/mL											1	Drug1	Drug2	0.123457	3.33333	79.3786	ug/mL
		1	Drug1	Drug2	0.123457	2.5	79.9052	ug/mL											1	Drug1	Drug2	0.123457	10	84.9986	ug/mL
		1	Drug1	Drug2	0.123457	7.5	75.9397	ug/mL											1	Drug1	Drug2	0.123457	30	90.2934	ug/mL
		1	Drug1	Drug2	0.37037	0	30.0176	ug/mL											1	Drug1	Drug2	0.37037	0	7.10261	ug/mL
		1	Drug1	Drug2	0.37037	0.00114312	29.3652	ug/mL											1	Drug1	Drug2	0.37037	0.00457247	12.161	ug/mL
		1	Drug1	Drug2	0.37037	0.00342936	28.6101	ug/mL											1	Drug1	Drug2	0.37037	0.0137174	26.7692	ug/mL
		1	Drug1	Drug2	0.37037	0.0102881	16.318	ug/mL											1	Drug1	Drug2	0.37037	0.0411523	21.5039	ug/mL
		1	Drug1	Drug2	0.37037	0.0308642	19.7031	ug/mL											1	Drug1	Drug2	0.37037	0.123457	36.0182	ug/mL
		1	Drug1	Drug2	0.37037	0.0925926	38.863	ug/mL											1	Drug1	Drug2	0.37037	0.37037	45.3768	ug/mL
		1	Drug1	Drug2	0.37037	0.277778	68.1422	ug/mL											1	Drug1	Drug2	0.37037	1.11111	67.4656	ug/mL
		1	Drug1	Drug2	0.37037	0.833333	84.0146	ug/mL											1	Drug1	Drug2	0.37037	3.33333	86.2314	ug/mL
		1	Drug1	Drug2	0.37037	2.5	82.2784	ug/mL											1	Drug1	Drug2	0.37037	10	91.7002	ug/mL
		1	Drug1	Drug2	0.37037	7.5	82.8537	ug/mL											1	Drug1	Drug2	0.37037	30	91.921	ug/mL
		1	Drug1	Drug2	1.11111	0	49.2391	ug/mL											1	Drug1	Drug2	1.11111	0	45.7524	ug/mL
		1	Drug1	Drug2	1.11111	0.00114312	0	ug/mL											1	Drug1	Drug2	1.11111	0.00457247	51.3046	ug/mL
		1	Drug1	Drug2	1.11111	0.00342936	61.9011	ug/mL											1	Drug1	Drug2	1.11111	0.0137174	49.87	ug/mL
		1	Drug1	Drug2	1.11111	0.0102881	57.3551	ug/mL											1	Drug1	Drug2	1.11111	0.0411523	54.2259	ug/mL
		1	Drug1	Drug2	1.11111	0.0308642	71.6557	ug/mL											1	Drug1	Drug2	1.11111	0.123457	68.9575	ug/mL
		1	Drug1	Drug2	1.11111	0.0925926	80.1261	ug/mL											1	Drug1	Drug2	1.11111	0.37037	79.542	ug/mL
		1	Drug1	Drug2	1.11111	0.277778	86.7473	ug/mL											1	Drug1	Drug2	1.11111	1.11111	88.3459	ug/mL
		1	Drug1	Drug2	1.11111	0.833333	89.5879	ug/mL											1	Drug1	Drug2	1.11111	3.33333	93.8112	ug/mL
		1	Drug1	Drug2	1.11111	2.5	87.9853	ug/mL											1	Drug1	Drug2	1.11111	10	95.244	ug/mL
		1	Drug1	Drug2	1.11111	7.5	87.3791	ug/mL											1	Drug1	Drug2	1.11111	30	94.7293	ug/mL
		1	Drug1	Drug2	3.33333	0	86.5213	ug/mL											1	Drug1	Drug2	3.33333	0	75.727	ug/mL
		1	Drug1	Drug2	3.33333	0.00114312	86.3364	ug/mL											1	Drug1	Drug2	3.33333	0.00457247	73.3621	ug/mL
		1	Drug1	Drug2	3.33333	0.00342936	89.3465	ug/mL											1	Drug1	Drug2	3.33333	0.0137174	77.7632	ug/mL
		1	Drug1	Drug2	3.33333	0.0102881	89.9578	ug/mL											1	Drug1	Drug2	3.33333	0.0411523	77.438	ug/mL
		1	Drug1	Drug2	3.33333	0.0308642	89.6855	ug/mL											1	Drug1	Drug2	3.33333	0.123457	87.5965	ug/mL
		1	Drug1	Drug2	3.33333	0.0925926	90.9183	ug/mL											1	Drug1	Drug2	3.33333	0.37037	91.735	ug/mL
		1	Drug1	Drug2	3.33333	0.277778	91.093	ug/mL											1	Drug1	Drug2	3.33333	1.11111	95.1588	ug/mL
		1	Drug1	Drug2	3.33333	0.833333	92.0946	ug/mL											1	Drug1	Drug2	3.33333	3.33333	96.2473	ug/mL
		1	Drug1	Drug2	3.33333	2.5	89.8653	ug/mL											1	Drug1	Drug2	3.33333	10	96.7603	ug/mL
		1	Drug1	Drug2	3.33333	7.5	90.4971	ug/mL											1	Drug1	Drug2	3.33333	30	96.809	ug/mL
		1	Drug1	Drug2	10	0	93.4353	ug/mL											1	Drug1	Drug2	10	0	93.6338	ug/mL
		1	Drug1	Drug2	10	0.00114312	93.7486	ug/mL											1	Drug1	Drug2	10	0.00457247	95.084	ug/mL
		1	Drug1	Drug2	10	0.00342936	93.6202	ug/mL											1	Drug1	Drug2	10	0.0137174	94.5484	ug/mL
		1	Drug1	Drug2	10	0.0102881	93.5021	ug/mL											1	Drug1	Drug2	10	0.0411523	96.4021	ug/mL
		1	Drug1	Drug2	10	0.0308642	93.9747	ug/mL											1	Drug1	Drug2	10	0.123457	97.3602	ug/mL
		1	Drug1	Drug2	10	0.0925926	93.5997	ug/mL											1	Drug1	Drug2	10	0.37037	96.409	ug/mL
		1	Drug1	Drug2	10	0.277778	94.026	ug/mL											1	Drug1	Drug2	10	1.11111	97.6314	ug/mL
		1	Drug1	Drug2	10	0.833333	93.949	ug/mL											1	Drug1	Drug2	10	3.33333	97.9062	ug/mL
		1	Drug1	Drug2	10	2.5	91.9765	ug/mL											1	Drug1	Drug2	10	10	97.8123	ug/mL
		1	Drug1	Drug2	10	7.5	92.4285	ug/mL											1	Drug1	Drug2	10	30	97.6871	ug/mL
		1	Drug1	Drug2	0	0	-5.27565	ug/mL											1	Drug1	Drug2	0	0	8.99922	ug/mL
		1	Drug1	Drug2	0	0.00114312	-4.02471	ug/mL											1	Drug1	Drug2	0	0.00457247	2.59232	ug/mL
		1	Drug1	Drug2	0	0.00342936	-5.39962	ug/mL											1	Drug1	Drug2	0	0.0137174	3.98694	ug/mL
		1	Drug1	Drug2	0	0.0102881	-5.48978	ug/mL											1	Drug1	Drug2	0	0.0411523	3.93831	ug/mL
		1	Drug1	Drug2	0	0.0308642	-7.89023	ug/mL											1	Drug1	Drug2	0	0.123457	3.82716	ug/mL
		1	Drug1	Drug2	0	0.0925926	-3.46122	ug/mL											1	Drug1	Drug2	0	0.37037	13.4071	ug/mL
		1	Drug1	Drug2	0	0.277778	27.1361	ug/mL											1	Drug1	Drug2	0	1.11111	41.3254	ug/mL
		1	Drug1	Drug2	0	0.833333	61.4356	ug/mL											1	Drug1	Drug2	0	3.33333	61.0289	ug/mL
		1	Drug1	Drug2	0	2.5	71.0262	ug/mL											1	Drug1	Drug2	0	10	82.7835	ug/mL
		1	Drug1	Drug2	0	7.5	68.5976	ug/mL											1	Drug1	Drug2	0	30	84.4977	ug/mL
		1	Drug1	Drug2	0.0137174	0	5.27283	ug/mL											1	Drug1	Drug2	0.0137174	0	3.19498	ug/mL
		1	Drug1	Drug2	0.0137174	0.00114312	7.36901	ug/mL											1	Drug1	Drug2	0.0137174	0.00457247	4.42981	ug/mL
		1	Drug1	Drug2	0.0137174	0.00342936	11.088	ug/mL											1	Drug1	Drug2	0.0137174	0.0137174	8.54419	ug/mL
		1	Drug1	Drug2	0.0137174	0.0102881	6.11806	ug/mL											1	Drug1	Drug2	0.0137174	0.0411523	6.00505	ug/mL
		1	Drug1	Drug2	0.0137174	0.0308642	8.76082	ug/mL											1	Drug1	Drug2	0.0137174	0.123457	0.515165	ug/mL
		1	Drug1	Drug2	0.0137174	0.0925926	11.6008	ug/mL											1	Drug1	Drug2	0.0137174	0.37037	16.8059	ug/mL
		1	Drug1	Drug2	0.0137174	0.277778	31.351	ug/mL											1	Drug1	Drug2	0.0137174	1.11111	37.2337	ug/mL
		1	Drug1	Drug2	0.0137174	0.833333	68.5919	ug/mL											1	Drug1	Drug2	0.0137174	3.33333	62.4548	ug/mL
		1	Drug1	Drug2	0.0137174	2.5	71.122	ug/mL											1	Drug1	Drug2	0.0137174	10	81.2517	ug/mL
		1	Drug1	Drug2	0.0137174	7.5	73.2181	ug/mL											1	Drug1	Drug2	0.0137174	30	86.073	ug/mL
		1	Drug1	Drug2	0.0411523	0	7.51551	ug/mL											1	Drug1	Drug2	0.0411523	0	2.43775	ug/mL
		1	Drug1	Drug2	0.0411523	0.00114312	8.5636	ug/mL											1	Drug1	Drug2	0.0411523	0.00457247	5.77232	ug/mL
		1	Drug1	Drug2	0.0411523	0.00342936	4.34308	ug/mL											1	Drug1	Drug2	0.0411523	0.0137174	8.64492	ug/mL
		1	Drug1	Drug2	0.0411523	0.0102881	6.07299	ug/mL											1	Drug1	Drug2	0.0411523	0.0411523	2.39086	ug/mL
		1	Drug1	Drug2	0.0411523	0.0308642	5.62783	ug/mL											1	Drug1	Drug2	0.0411523	0.123457	7.41356	ug/mL
		1	Drug1	Drug2	0.0411523	0.0925926	9.02566	ug/mL											1	Drug1	Drug2	0.0411523	0.37037	23.2892	ug/mL
		1	Drug1	Drug2	0.0411523	0.277778	38.2594	ug/mL											1	Drug1	Drug2	0.0411523	1.11111	34.6893	ug/mL
		1	Drug1	Drug2	0.0411523	0.833333	72.942	ug/mL											1	Drug1	Drug2	0.0411523	3.33333	63.3944	ug/mL
		1	Drug1	Drug2	0.0411523	2.5	74.5874	ug/mL											1	Drug1	Drug2	0.0411523	10	81.8908	ug/mL
		1	Drug1	Drug2	0.0411523	7.5	75.5961	ug/mL											1	Drug1	Drug2	0.0411523	30	87.3564	ug/mL
		1	Drug1	Drug2	0.123457	0	10.1639	ug/mL											1	Drug1	Drug2	0.123457	0	3.76463	ug/mL
		1	Drug1	Drug2	0.123457	0.00114312	11.8149	ug/mL											1	Drug1	Drug2	0.123457	0.00457247	2.75732	ug/mL
		1	Drug1	Drug2	0.123457	0.00342936	10.5865	ug/mL											1	Drug1	Drug2	0.123457	0.0137174	8.2142	ug/mL
		1	Drug1	Drug2	0.123457	0.0102881	9.56097	ug/mL											1	Drug1	Drug2	0.123457	0.0411523	3.26792	ug/mL
		1	Drug1	Drug2	0.123457	0.0308642	8.21987	ug/mL											1	Drug1	Drug2	0.123457	0.123457	5.2704	ug/mL
		1	Drug1	Drug2	0.123457	0.0925926	8.9355	ug/mL											1	Drug1	Drug2	0.123457	0.37037	31.5249	ug/mL
		1	Drug1	Drug2	0.123457	0.277778	49.3939	ug/mL											1	Drug1	Drug2	0.123457	1.11111	44.7069	ug/mL
		1	Drug1	Drug2	0.123457	0.833333	75.6017	ug/mL											1	Drug1	Drug2	0.123457	3.33333	71.0361	ug/mL
		1	Drug1	Drug2	0.123457	2.5	78.5375	ug/mL											1	Drug1	Drug2	0.123457	10	86.3248	ug/mL
		1	Drug1	Drug2	0.123457	7.5	75.0833	ug/mL											1	Drug1	Drug2	0.123457	30	88.8083	ug/mL
		1	Drug1	Drug2	0.37037	0	15.6016	ug/mL											1	Drug1	Drug2	0.37037	0	11.6721	ug/mL
		1	Drug1	Drug2	0.37037	0.00114312	14.993	ug/mL											1	Drug1	Drug2	0.37037	0.00457247	21.0454	ug/mL
		1	Drug1	Drug2	0.37037	0.00342936	12.3953	ug/mL											1	Drug1	Drug2	0.37037	0.0137174	17.0057	ug/mL
		1	Drug1	Drug2	0.37037	0.0102881	10.6767	ug/mL											1	Drug1	Drug2	0.37037	0.0411523	19.8244	ug/mL
		1	Drug1	Drug2	0.37037	0.0308642	14.1027	ug/mL											1	Drug1	Drug2	0.37037	0.123457	19.418	ug/mL
		1	Drug1	Drug2	0.37037	0.0925926	27.3559	ug/mL											1	Drug1	Drug2	0.37037	0.37037	42.4856	ug/mL
		1	Drug1	Drug2	0.37037	0.277778	63.1655	ug/mL											1	Drug1	Drug2	0.37037	1.11111	68.457	ug/mL
		1	Drug1	Drug2	0.37037	0.833333	79.7039	ug/mL											1	Drug1	Drug2	0.37037	3.33333	80.0412	ug/mL
		1	Drug1	Drug2	0.37037	2.5	79.7546	ug/mL											1	Drug1	Drug2	0.37037	10	89.3016	ug/mL
		1	Drug1	Drug2	0.37037	7.5	79.6363	ug/mL											1	Drug1	Drug2	0.37037	30	90.849	ug/mL
		1	Drug1	Drug2	1.11111	0	38.2087	ug/mL											1	Drug1	Drug2	1.11111	0	38.2635	ug/mL
		1	Drug1	Drug2	1.11111	0.00114312	47.4386	ug/mL											1	Drug1	Drug2	1.11111	0.00457247	40.6863	ug/mL
		1	Drug1	Drug2	1.11111	0.00342936	37.0197	ug/mL											1	Drug1	Drug2	1.11111	0.0137174	41.3254	ug/mL
		1	Drug1	Drug2	1.11111	0.0102881	49.9968	ug/mL											1	Drug1	Drug2	1.11111	0.0411523	49.5195	ug/mL
		1	Drug1	Drug2	1.11111	0.0308642	65.0081	ug/mL											1	Drug1	Drug2	1.11111	0.123457	53.9586	ug/mL
		1	Drug1	Drug2	1.11111	0.0925926	74.9931	ug/mL											1	Drug1	Drug2	1.11111	0.37037	75.2894	ug/mL
		1	Drug1	Drug2	1.11111	0.277778	85.0401	ug/mL											1	Drug1	Drug2	1.11111	1.11111	87.7698	ug/mL
		1	Drug1	Drug2	1.11111	0.833333	87.1983	ug/mL											1	Drug1	Drug2	1.11111	3.33333	92.5128	ug/mL
		1	Drug1	Drug2	1.11111	2.5	86.6799	ug/mL											1	Drug1	Drug2	1.11111	10	94.4198	ug/mL
		1	Drug1	Drug2	1.11111	7.5	84.3752	ug/mL											1	Drug1	Drug2	1.11111	30	94.5119	ug/mL
		1	Drug1	Drug2	3.33333	0	83.9864	ug/mL											1	Drug1	Drug2	3.33333	0	81.1979	ug/mL
		1	Drug1	Drug2	3.33333	0.00114312	86.5052	ug/mL											1	Drug1	Drug2	3.33333	0.00457247	71.8298	ug/mL
		1	Drug1	Drug2	3.33333	0.00342936	86.7362	ug/mL											1	Drug1	Drug2	3.33333	0.0137174	73.2696	ug/mL
		1	Drug1	Drug2	3.33333	0.0102881	86.5897	ug/mL											1	Drug1	Drug2	3.33333	0.0411523	79.6035	ug/mL
		1	Drug1	Drug2	3.33333	0.0308642	87.9928	ug/mL											1	Drug1	Drug2	3.33333	0.123457	83.8586	ug/mL
		1	Drug1	Drug2	3.33333	0.0925926	89.4691	ug/mL											1	Drug1	Drug2	3.33333	0.37037	91.3701	ug/mL
		1	Drug1	Drug2	3.33333	0.277778	90.4101	ug/mL											1	Drug1	Drug2	3.33333	1.11111	94.1628	ug/mL
		1	Drug1	Drug2	3.33333	0.833333	90.5228	ug/mL											1	Drug1	Drug2	3.33333	3.33333	96.127	ug/mL
		1	Drug1	Drug2	3.33333	2.5	90.1002	ug/mL											1	Drug1	Drug2	3.33333	10	96.2833	ug/mL
		1	Drug1	Drug2	3.33333	7.5	89.131	ug/mL											1	Drug1	Drug2	3.33333	30	96.061	ug/mL
		1	Drug1	Drug2	10	0	92.1119	ug/mL											1	Drug1	Drug2	10	0	94.7168	ug/mL
		1	Drug1	Drug2	10	0.00114312	92.8895	ug/mL											1	Drug1	Drug2	10	0.00457247	93.8918	ug/mL
		1	Drug1	Drug2	10	0.00342936	93.3854	ug/mL											1	Drug1	Drug2	10	0.0137174	94.5692	ug/mL
		1	Drug1	Drug2	10	0.0102881	93.2501	ug/mL											1	Drug1	Drug2	10	0.0411523	95.7571	ug/mL
		1	Drug1	Drug2	10	0.0308642	93.0585	ug/mL											1	Drug1	Drug2	10	0.123457	95.5695	ug/mL
		1	Drug1	Drug2	10	0.0925926	92.9909	ug/mL											1	Drug1	Drug2	10	0.37037	97.1552	ug/mL
		1	Drug1	Drug2	10	0.277778	93.2558	ug/mL											1	Drug1	Drug2	10	1.11111	96.8026	ug/mL
		1	Drug1	Drug2	10	0.833333	92.4556	ug/mL											1	Drug1	Drug2	10	3.33333	97.9228	ug/mL
		1	Drug1	Drug2	10	2.5	92.6866	ug/mL											1	Drug1	Drug2	10	10	97.6641	ug/mL
		1	Drug1	Drug2	10	7.5	91.8865	ug/mL											1	Drug1	Drug2	10	30	97.8082	ug/mL
