# Supplementary material for: A pan-influenza antibody inhibiting neuraminidase via receptor mimicry
Source: Nature. 2023 May 31;618(7965):590–7. doi: 10.1038/s41586-023-06136-y (PMC10266979; doi:10.1038/s41586-023-06136-y)
Supplement: Supplementary file 8 — Source Data Fig. 3 [file 41586_2023_6136_MOESM8_ESM.xlsx]

## Sheet: panel-h
Residue	SA_E	OSE_E	FNI17_E	FNI9_E	FNI19_E	1G01_E
Arg118	18.6	12.4	12	10.1	11.2	-0.5
Glu119	0.8	11.4	0.1	0.9	1.6	12.8
Leu134			0.2	0.1	0.3	0.5
Val149			0.6	0.3	1.7	0.2
Arg150			8.7	-0.1	-0.8	17.1
Asp151	3.6	18.3	11	10.6	9.6	6
Arg152	5.1	4	3.2	4.4	3.5	3.3
Arg156	0	-0.1	0	0	-0.1	-1.9
Trp178	1.9	1.1	3.1	1.6	2.1	6.6
Ser179	-0.9	-0.4	-0.8	-0.6	-0.8	-1.1
Pro197						-0.9
Asp198			0.5	-0.1	0.2	2.1
Lys199			2	6	0.4	2.9
Arg219						0
Lys220			0.1		0.2	6.1
Glu221			2.1	1.2	1.9	1.1
Ile222	0.8	1.2	2.4	1.2	1.4	3.6
Arg224	-1.7	2	-1.7	-0.6	-1	-2.6
Glu227	0	0	6.9	9	9.4	9.9
Gly244						0
Ser245			0	0	0.9	0.9
Ala246	-0.6	1.3	1.5	1.1	1.5	3.6
Ser247			2.4	2.4	0.8	3
Gly248			-0.1	0	-0.1
Lys249			0	0	0
His274	0
Glu276	2	0				0.9
Glu277	0.4	0.5	0		0	4.4
Arg292	26.3	18.5	10.3	10.6	10.4	1
Asn294	0.2	1.1	1.7	1	1.8
Trp295			0.5	2.6	0.2	0
Lys296			0	0	0.1
Pro326				0	-0.4
Glu343				0
Glu344			2.1	16.3	10.2
Gly345				1.5
Gly346			-0.2	0.3	-0.1
His347	0.3	0.2	-1.8	1.4	3.1	1.6
Gly348	0	0	0	0	0	0
Val349			0
Thr369				0.1	0.1
Arg371	42.2	28.6	18.1	17.9	17.1	6
Tyr406	1.3	-0.1	0.2	0.4	0.2	-0.6
Ile427			0
Lys431			15	0.3	13.3	-2.4
Glu432			0		0	16.5

## Sheet: panel-i
residue	SA_E	OSE_E	FNI17_E
Arg116	18.09	15.5	13.3
Glu117	0.89	10.8	11.5
Leu132			0.2
Arg147			9.4
Glu148			0.9
Asp149	2.18	12.2	4.8
Arg150	7.95	4.5	6.3
Asn151			0
Arg154	-0.06	-0.1	-0.3
Trp177	1.77	1.3	1.6
Ser178	-1.05	-0.5	-1.1
Gly179			0
Asp197			2.3
Ser198			1.9
Lys219			0.1
Asn220			3.2
Ile221	0.85	1.8	2.6
Arg223	-1.85	0.7	-1
Glu226	0	0	12.6
Pro244			0
Ala245	-1.21	1.8	1.5
Ser246			1.5
Gly247			-0.1
Glu275	-0.38	1	0
Glu276	0.63	0.2	0.3
Arg292	27.43	19	8.6
Asn294	-0.26	1.5	-0.9
Arg295			-1.1
Tyr296			0
Lys343			1.9
Ser345			1.3
Gly346			0
Gly347	-0.02	0	0
Ile348			0
Thr372			0
Arg374	43.84	30.2	14.2
Trp408	0.09	0.1	1.4
Tyr409	1.13	0.1	0.3
Glu428			0
Asp432			0
Gly434			0
Lys435			2.4
His439			0.2
