# Supplementary material for: A pan-influenza antibody inhibiting neuraminidase via receptor mimicry
Source: Nature. 2023 May 31;618(7965):590–7. doi: 10.1038/s41586-023-06136-y (PMC10266979; doi:10.1038/s41586-023-06136-y)
Supplement: Supplementary file 9 — Source Data Fig. 4 [file 41586_2023_6136_MOESM9_ESM.xlsx]

## Sheet: Panel a
		Fab9- N2 A/Hong Kong/2671/2019											Fab17- N2 A/Tanzania/205/2010 S245N 247T										Fab19 - N2 A/Hong Kong/2671/2019
		Fab occupancy	Number of particles	Percentage									Fab occupancy	Number of particles	Percentage								Fab occupancy	Number of particles	Percentage
		0-Fab	18654	1.39169									0-Fab	1159082	77.0319								0-Fab	3687	0.677588
		1-Fab	17829	1.33014									1-Fab	345596	22.9681								1-Fab	0	0
		2-Fab	0	0									2-Fab	0	0								2-Fab	0	0
		3-Fab	81514	6.08138									3-Fab	0	0								3-Fab	32909	6.04794
		4-Fab	1222389	91.1968									4-Fab	0	0								4-Fab	507540	93.2745
		SUM	1340386	100									SUM	1504678	100								SUM	544136	100
		Class No	Num particles	Fab occupancy	Total # of particles								Class No	Num particles	Fab occupancy	Total # of particles							Class No	Num particles	Fab occupancy	Total # of particles
		31	18654	0	18654								1	104363	0	1159082							46	3687	0	3687
		34	17829	1	17829								2	72181	0								18	13164	3	32909
		22	29193	3	81514								3	70019	0								22	12406	3
		26	27163	3									4	67374	0								27	7339	3
		35	17036	3									5	64965	0								1	51529	4	507540
		47	8122	3									6	62819	0								2	41290	4
		3	105701	4	1222389								7	62033	0								3	40134	4
		4	85414	4									8	62028	0								4	39762	4
		5	80906	4									9	59082	0								6	31990	4
		6	78356	4									10	57933	0								7	27575	4
		7	69476	4									11	55505	0								8	27335	4
		8	64981	4									12	48231	0								9	25975	4
		10	59834	4									13	47336	0								10	25606	4
		11	57904	4									14	44502	0								11	19837	4
		12	56826	4									15	44061	0								12	17163	4
		13	56461	4									16	40463	0								13	16639	4
		15	51780	4									17	39183	0								14	16358	4
		16	51024	4									18	37920	0								15	15176	4
		17	48499	4									19	36073	0								16	14201	4
		18	48280	4									20	29717	0								19	13147	4
		20	40491	4									21	29226	0								20	13028	4
		21	40014	4									22	24068	0								21	13022	4
		23	38046	4									23	84171	1	345596							23	11396	4
		25	28529	4									24	58222	1								26	7351	4
		27	25834	4									25	57386	1								29	7012	4
		29	25309	4									26	57159	1								30	6637	4
		37	15925	4									27	45374	1								34	5529	4
		39	15682	4									28	43284	1								37	5370	4
		40	15372	4									29	31955	NA								40	4922	4
		41	14421	4									30	58330	NA								41	4780	4
		42	14131	4									31	52814	NA								42	4776	4
		45	12468	4									32	49753	NA								5	35565	NA
		46	8969	4									33	44837	NA								17	13392	NA
		48	7144	4									34	42766	NA								24	9269	NA
		50	4612	4									35	42688	NA								25	7497	NA
		1	133507	NA									36	42362	NA								28	7131	NA
		2	119066	NA									37	42281	NA								31	6618	NA
		9	62403	NA									38	42029	NA								32	6106	NA
		14	52729	NA									39	41596	NA								33	6087	NA
		19	44660	NA									40	41360	NA								35	5486	NA
		24	32938	NA									41	39176	NA								36	5371	NA
		28	25607	NA									42	38225	NA								38	5528	NA
		30	19499	NA									43	36427	NA								39	5207	NA
		32	18653	NA									44	36100	NA								43	4756	NA
		33	18019	NA									45	34505	NA								44	4726	NA
		36	16218	NA									46	30762	NA								45	4656	NA
		38	15753	NA									47	28935	NA								47	3475	NA
		43	13997	NA									48	28307	NA								48	2789	NA
		44	13297	NA									49	11008	NA								49	2376	NA
		49	4854	NA									50	5616	NA								50	1724	NA
