# Supplementary material for: A pan-influenza antibody inhibiting neuraminidase via receptor mimicry
Source: Nature. 2023 May 31;618(7965):590–7. doi: 10.1038/s41586-023-06136-y (PMC10266979; doi:10.1038/s41586-023-06136-y)
Supplement: Supplementary file 10 — Source Data Fig. 5 [file 41586_2023_6136_MOESM10_ESM.xlsx]

## Sheet: Panel a
	Vehicle			muFNI9 (9 mg/kg)			muFNI9 (3 mg/kg)			muFNI9 (0.9 mg/kg)			muFNI9 (0.3 mg/kg)
Days p.i.	Mean	SD	N	Mean	SD	N	Mean	SD	N	Mean	SD	N	Mean	SD	N
0	0	0	6	0	0	6	0	0	6	0	0	6	0	0	6
4	-18.7733	3.42307	6	0.463333	0.758991	6	-3.34167	2.81524	6	-4.05833	3.32575	6	-8.61833	2.7746	6
5	-23.0717	2.75712	6	4.01667	1.02691	6	-0.67	2.69864	6	-0.91	3.65678	6	-5.62333	2.86874	6
6	-27.2717	2.85146	6	2.88167	1.64853	6	1.15167	1.56049	6	-0.555	3.05836	6	-9.53333	3.65372	6
7	-31.0417	2.9123	6	3.78333	2.10677	6	3.28667	2.35767	6	2.22833	3.72012	6	-12.5883	2.86374	6
8	euthanized			3.865	2.25355	6	2.47	3.17571	6	1.43167	2.77008	6	-8.08	4.12738	6
9	euthanized			5.38833	2.74634	6	3.195	2.02502	6	3.23	2.73551	6	-2.05667	5.10425	6
10	euthanized			5.06167	2.75228	6	4.275	2.78865	6	3.40333	2.73055	6	-0.10333	3.71765	6
11	euthanized			4.785	2.46127	6	4.42833	2.31736	6	4.755	1.63577	6	1.51333	3.33273	6
12	euthanized			4.825	2.55409	6	4.27667	2.19075	6	4.66833	2.12079	6	2.7	2.89796	6
13	euthanized			6.33	2.03704	6	5.95167	1.8457	6	4.84833	2.50177	6	3.98167	1.81264	6
14	euthanized			7.21667	1.67561	6	5.16333	2.44081	6	4.75667	1.90147	6	4.43833	2.66671	6

## Sheet: Panel b
	Vehicle			muMEDI8852 (9 mg/kg)			muMEDI8852 (3 mg/kg)			muMEDI8852 (0.9 mg/kg)			muMEDI8852 (0.3 mg/kg)
Days p.i.	Mean	SD	N	Mean	SD	N	Mean	SD	N	Mean	SD	N	Mean	SD	N
0	0	0	6	0	0	6	0	0	6	0	0	6	0	0	6
4	-18.7733	3.42307	6	-0.35	2.86104	6	-4.88	1.59852	6	-8.23833	3.70149	6	-15.3333	2.08108	6
5	-23.0717	2.75712	6	2.625	2.33867	6	0.066667	0.985671	6	-4.625	4.83565	6	-16.03	4.58042	6
6	-27.2717	2.85146	6	2.555	1.52973	6	1.13667	1.1272	6	-8.62667	7.20675	6	-20.9733	3.77765	6
7	-31.0417	2.9123	6	4.7	1.96587	6	3.37667	1.43412	6	-9.23667	8.29954	6	-24.6483	3.0483	6
8	euthanized			3.425	1.34802	6	4.49833	0.891458	6	-6.84833	8.89034	6	-25.8933	3.70613	6
9	euthanized			4.84667	1.73641	6	5.22	1.54878	6	-1.73333	7.22856	6	-24.715	6.77045	6
10	euthanized			4.76167	2.67475	6	5.10833	1.73856	6	-0.615	5.24746	6	-24.3667	7.69781	6
11	euthanized			5.805	3.01802	6	6.84333	2.32354	6	1.20667	4.53506	6	-20.41	11.5939	6
12	euthanized			5.12167	2.99659	6	6.68333	1.8499	6	2.12667	3.81872	6	-17.46	14.1119	6
13	euthanized			6.22833	3.18851	6	6.965	2.1613	6	2.44	2.35126	6	-7.83	9.87607	6
14	euthanized			7.36667	4.23165	6	6.975	1.78492	6	2.40667	4.05115	6	-5.594	8.06716	6

## Sheet: Panel c
	Vehicle			muFNI9 N297Q (9 mg/kg)			muFNI9 N297Q (3 mg/kg)			muFNI9 N297Q (0.9 mg/kg)			muFNI9 N297Q (0.3 mg/kg)
Days p.i.	Mean	SD	N	Mean	SD	N	Mean	SD	N	Mean	SD	N	Mean	SD	N
0	0	0	6	0	0	6	0	0	6	0	0	6	0	0	5
4	-18.7733	3.42307	6	0.768333	1.18734	6	-0.74667	4.40623	6	-4.87667	3.85395	6	-9.256	1.5913	5
5	-23.0717	2.75712	6	4.42333	1.70518	6	0.63	4.24865	6	-1.46667	3.33851	6	-6.606	1.15268	5
6	-27.2717	2.85146	6	1.85667	1.49843	6	0.248333	4.70421	6	-1.11167	2.7363	6	-12.974	1.59061	5
7	-31.0417	2.9123	6	3.795	2.03854	6	3.01333	4.62714	6	0.261667	2.67856	6	-17.494	2.07763	5
8	euthanized			1.755	1.80172	6	1.75833	3.59375	6	0.411667	1.84952	6	-17.018	4.36773	5
9	euthanized			4.075	1.684	6	4.45833	3.40321	6	1.82333	1.38118	6	-12.922	7.10773	5
10	euthanized			3.83333	1.6325	6	3.7	2.59365	6	2.08833	1.27932	6	-9.616	6.07424	5
11	euthanized			6.30167	2.28038	6	6.17333	3.85062	6	2.79167	2.05862	6	-5.416	5.94674	5
12	euthanized			5.26667	2.69288	6	5.61	3.77395	6	2.29833	1.51386	6	-1.512	4.04333	5
13	euthanized			5.555	2.14364	6	6.43667	3.21414	6	3.22333	1.19554	6	0.342	3.24153	5
14	euthanized			6.045	2.3382	6	5.76167	2.46297	6	3.73333	1.81697	6	1.6	1.74737	5

## Sheet: Panel d
	Vehicle			muMEDI8852 N297Q (9 mg/kg)			muMEDI8852 N297Q (3 mg/kg)			muMEDI8852 N297Q (0.9 mg/kg)			muMEDI8852 N297Q (0.3 mg/kg)
Days p.i.	Mean	SD	N	Mean	SD	N	Mean	SD	N	Mean	SD	N	Mean	SD	N
0	0	0	6	0	0	6	0	0	6	0	0	5	0	0	6
4	-18.7733	3.42307	6	0.325	2.17698	6	-3.83833	3.06648	6	-15.87	0.867295	5	-17.755	2.16446	6
5	-23.0717	2.75712	6	1.55667	1.94714	6	-0.705	3.01621	6	-16.564	2.7069	5	-21.2683	2.89777	6
6	-27.2717	2.85146	6	2.25833	2.04524	6	-3.28333	4.61294	6	-22.512	2.14408	5	-25.07	1.56328	6
7	-31.0417	2.9123	6	3.66333	2.18277	6	-7.24333	8.09228	6	-26.426	1.1596	5	-29.1683	1.51336	6
8	euthanized			2.355	1.78062	6	-4.07167	8.47207	6	-29.25	1.42671	5	-30.8	2.15982	6
9	euthanized			4.53167	1.8493	6	-0.61	5.80711	6	-30.006	2.0052	5	-32.6333	2.19875	6
10	euthanized			4.685	2.07822	6	0.431667	3.67809	6	-31.288	2.91767	5	-33.9267	1.81388	6
11	euthanized			4.72667	2.2258	6	2.19667	2.01546	6	-31.178	3.81797	5	-34.445	3.83749	6
12	euthanized			4.29667	3.26695	6	3.27333	1.34689	6	-32.374	4.03392	5	-33.73	4.82393	6
13	euthanized			6.47	2.92997	6	3.275	2.54378	6	-30.415	4.30752	5	-28.685	6.82358	6
14	euthanized			4.915	2.95532	6	3.00167	2.50575	6	-27.4175	4.95602	5	-25.875	9.27017	6

## Sheet: Panel e
Vehicle	FNI9 (3 mg/kg)	FNI9 (0.9 mg/kg)	FNI9 (0.3 mg/kg)	FNI9 (0.1 mg/kg)	oseltamivir (10 mg/kg)	oseltamivir (20 mg/kg)
7.319	3.565		6.205	6.276	6.104	6.002
7.337	3.378	4.116	7.049	6.976	6.023	5.788
7.367	4.796	4.135	5.481	6.715	6.283	5.902
7.372	3.403	5.002	5.328	6.926	5.91	5.657
7.671	2.822	3.68	6.604	6.742	6.432	6.296

## Sheet: Panel f
Vehicle	FNI9 (3 mg/kg)	FNI9 (0.9 mg/kg)	FNI9 (0.3 mg/kg)	FNI9 (0.1 mg/kg)	Oseltamivir (10 mg/kg)	Oseltamivir (20 mg/kg)
6.776	4.802	5.604	6.86	7.613	6.314	6.451
7.157	4.842	5.296	6.229	7.134	6.387	6.748
6.337	4.801	5.554	6.117	7.03	6.661	6.7
8.152	4.302	5.893	5.566	7.226	6.264	5.981
7.288	5.389	5.898	5.99	5.729	6.789	6.837

## Sheet: Panel g
Vehicle	FNI9 (3 mg/Kg)	FNI9 (0.9 mg/Kg)	FNI9 (0.3 mg/Kg)	Oseltamivir (10 mg/Kg)
5.82	4.78	5.31	5.16	5.42
5.79	4.7	4.46	4.98	5.77
5.92	5.43	5.04	4.56	5.73
5.69	5.09	5	5.04	5.66
5.62	5.06	5.11	5.03	5.79
5.4	4.97	4.9	5.59	5.67

## Sheet: Panel h
Vehicle	FNI9 (3 mg/Kg)	FNI9 (0.9 mg/Kg)	FNI9 (0.3 mg/Kg)	Oseltamivir (10 mg/Kg)
5.41	3.81	4.88	5.01	5.41
5.47	3.7	4.72	4.88	5.73
5.42	3.82	4.87	5.55	5.79
5.57	3.72		5.01	5.69
5.61	3.73	4.89	5.38	5.79
5.42	3.7	4.89	5.56	5.72
