# Supplementary material for: A pan-influenza antibody inhibiting neuraminidase via receptor mimicry
Source: Nature. 2023 May 31;618(7965):590–7. doi: 10.1038/s41586-023-06136-y (PMC10266979; doi:10.1038/s41586-023-06136-y)
Supplement: Supplementary file 11 — Source Data Extended Data Fig. 2 [file 41586_2023_6136_MOESM11_ESM.xlsx]

## Sheet: Figure 2b
H5N1/A/Vietnam/1203/2004	Transform H5N1/A/Vietnam/1203/2004
Cnoc. (ng/ml)	X-log scale	FNI9		FNI17		FNI19		1G01
25000	4.39794	100	100	100	100	100	100	100	99
8333.33	3.92082	100	100	98	100	100	100	100	100
2777.78	3.4437	100	100	100	100	100	100	99	99
925.926	2.96658	98	98	99	99	100	100	99	98
308.642	2.48946	95	95	96	96	98	98	94	93
102.881	2.01233	81	81	85	84	86	85	68	67
34.2936	1.53521	51	51	51	51	59	58	34	33
11.4312	1.05809	24	25	24	21	30	31	12	10
3.8104	0.58097	11	9	8	8	11	11	5	0
1.27013	0.103849	1	4	3	2	9	5	-1	-3
H3N2 A/Tanzania/205/2010	Transform H3N2 A/Tanzania/205/2010
Cnoc. (ng/ml)	X-log scale	FNI9		FNI17		FNI19		1G01
25000	4.39794	99	99	92	93	99	100	100	100
8333.33	3.92082	96	96	80	83	99	100	100	100
2777.78	3.4437	91	91	63	64	97	97	100	100
925.926	2.96658	79	77	35	37	89	90	98	98
308.642	2.48946	59	57	14	17	70	72	86	86
102.881	2.01233	33	31	5	7	41	41	52	51
34.2936	1.53521	14	14	1	3	19	21	22	21
11.4312	1.05809	4	4	-2	3	7	9	10	9
3.8104	0.58097	3	2	-4	4	4	7	4	6
1.27013	0.103849	-1	2	1	3	0	3	1	1
B/Perth/211/2011 (Yam)	Transform B/Perth/211/2011 (Yam)
Cnoc. (ng/ml)	X-log scale	FNI9		FNI17		FNI19		1G01
25000	4.39794	97	97	100	100	97	97	77	75
8333.33	3.92082	91	92	99	99	93	93	56	55
2777.78	3.4437	80	81	99	99	84	83	36	33
925.926	2.96658	62	63	98	98	70	69	19	18
308.642	2.48946	42	46	95	95	52	52	12	10
102.881	2.01233	22	28	86	86	36	32	6	7
34.2936	1.53521	8	16	55	54	18	18	4	1
11.4312	1.05809	5	7	23	26	9	9	5	-2
3.8104	0.58097	1	4	7	12	6	6	4	-2
1.27013	0.103849	2	4	3	7	4	5	3	-4
B/Malaysia/2506/2004 (Vic)	Transform B/Malaysia/2506/2004 (Vic)
Cnoc. (ng/ml)	X-log scale	FNI9		FNI17		FNI19		1G01
25000	4.39794	96	96	100	100	97	97	77	76
8333.33	3.92082	89	90	99	99	94	94	56	55
2777.78	3.4437	76	76	99	99	85	85	35	35
925.926	2.96658	55	56	97	97	70	70	19	18
308.642	2.48946	36	38	94	94	52	51	10	9
102.881	2.01233	19	23	84	83	33	32	5	3
34.2936	1.53521	6	10	55	53	17	18	3	0
11.4312	1.05809	3	6	24	21	8	8	3	1
3.8104	0.58097	1	2	8	8	4	5	2	1
1.27013	0.103849	-1	2	2	3	3	0	-1	1
