# Supplementary material for: A pan-influenza antibody inhibiting neuraminidase via receptor mimicry
Source: Nature. 2023 May 31;618(7965):590–7. doi: 10.1038/s41586-023-06136-y (PMC10266979; doi:10.1038/s41586-023-06136-y)
Supplement: Supplementary file 12 — Source Data Extended Data Fig. 3 [file 41586_2023_6136_MOESM12_ESM.xlsx]

## Sheet: Panel a
N1 A/Mink/Spain/2022	Transform N1 A/Mink/Spain/2022
Conc. (ng/ml)	X-log scale	FNI9		FNI17		FNI19		1G01
50000	4.69897	66	66	65	65	66	63	65	61
16666.7	4.22185	66	66	64	62	62	61	60	57
5555.56	3.74473	63	62	62	62	60	58	56	53
1851.85	3.26761	59	59	58	56	56	55	53	50
617.284	2.79049	59	55	54	53	53	51	49	45
205.761	2.31336	48	53	47	44	45	43	41	37
68.5871	1.83624	40	40	34	34	34	32	28	26
22.8624	1.35912	31	28	23	20	19	18	15	13
7.62079	0.882	17	14	12	10	10	7	6	2
2.54026	0.404878	9	6	6	5	7	1	4	-2
0.25403	-0.595115	1	4	3	1	1	0	3	-1

## Sheet: Panel b
N3/A/Canada/rv504/2004	Transform N3/A/Canada/rv504/2004
Cnoc. (ng/ml)	X-log scale	FNI9		FNI17		FNI19		1G01
500	2.69897	100	100	100	100	100	100	100	100
100	2	100	100	100	100	100	100	100	100
20	1.30103	100	100	100	100	100	100	100	99
4	0.60206	99	99	98	98	98	98	92	91
0.8	-0.09691	91	92	88	88	85	85	69	68
0.16	-0.79588	60	64	54	54	49	49	31	29
0.032	-1.49485	25	25	16	18	18	16	10	11
0.0064	-2.19382	3	7	12	6	3	9	2	2
0.00128	-2.89279	4	6	5	6	7	2	2	11
0.000128	-3.89279	-2	0	-4	4	6	3	3	4
N4/A/mallard duck/ Netherlands/30/2011	Transform N4/A/mallard duck/ Netherlands/30/2011
Cnoc. (ng/ml)	X-log scale	FNI9		FNI17		FNI19		1G01
10000	4	99	99	100	100	100	100	98	97
2000	3.30103	94	94	100	100	99	99	93	92
400	2.60206	86	86	99	99	97	96	87	86
80	1.90309	82	84	93	93	89	89	81	81
16	1.20412	80	81	86	85	82	82	76	75
3.2	0.50515	65	66	74	74	62	63	51	51
0.64	-0.19382	34	32	44	42	27	28	15	18
0.128	-0.89279	9	8	18	12	7	6	1	3
0.0256	-1.59176	1	-3	2	9	3	4	0	0
0.00256	-2.59176	1	-7	3	6	0	-1	-2	3
N5/A/aquatic bird/ Korea/CN5/2009	Transform N5/A/aquatic bird/ Korea/CN5/2009
Cnoc. (ng/ml)	X-log scale	FNI9		FNI17		FNI19		1G01
10000	4	99	99	100	100	100	100	14	13
2000	3.30103	99	100	100	100	100	100	5	5
400	2.60206	99	99	100	99	100	100	-1	-1
80	1.90309	99	99	100	99	98	97	-9	-15
16	1.20412	85	86	99	98	65	64	-5	-5
3.2	0.50515	39	42	86	85	17	15	-3	-6
0.64	-0.19382	13	10	42	40	-3	-1	-7	-7
0.128	-0.89279	1	1	14	10	-7	-9	-7	-10
0.0256	-1.59176	-1	0	4	2	-6	-6	-6	-5
0.00256	-2.59176	3	0	2	-6	-7	-8	-5	-5

## Sheet: Panel c
H1N1/A/Swine/Hebei/2017	Transform H1N1/A/Swine/Hebei/2017
Conc. (ng/ml)	X-log scale	FNI9		FNI17		FNI19		1G01
50000	4.69897	92	92	92	90	91	92	89	89
16666.7	4.22185	90	91	90	90	91	90	89	88
5555.56	3.74473	88	88	89	88	89	89	87	87
1851.85	3.26761	87	87	87	88	89	88	84	84
617.284	2.79049	83	85	83	83	86	86	76	76
205.761	2.31336	79	79	76	76	81	81	56	56
68.5871	1.83624	65	65	55	56	68	69	32	28
22.8624	1.35912	42	45	30	32	46	49	18	14
7.62079	0.882	19	22	11	14	24	21	7	3
2.54026	0.404878	6	9	7	5	9	8	5	1
0.25403	-0.595115	2	2	3	1	2	0	3	-2
H1N1/A/Swine/Jiangsu/2018	Transform H1N1/A/Swine/Jiangsu/2018
Conc. (ng/ml)	X-log scale	FNI9		FNI17		FNI19		1G01
50000	4.69897	99	98	98	97	98	99	100	99
16666.7	4.22185	96	95	95	94	96	96	99	99
5555.56	3.74473	90	89	88	88	92	92	98	98
1851.85	3.26761	81	81	79	78	85	85	97	97
617.284	2.79049	72	72	69	67	76	75	93	93
205.761	2.31336	65	65	61	61	67	68	78	78
68.5871	1.83624	58	59	48	46	52	52	46	44
22.8624	1.35912	40	43	25	26	32	34	20	21
7.62079	0.882	19	21	11	9	14	19	8	8
2.54026	0.404878	8	8	7	3	6	9	3	0
0.25403	-0.595115	2	2	-2	0	3	3	0	-3
H1N2/A/Swine/Kansas/2021	Transform H1N2/A/Swine/Kansas/2021
Conc. (ng/ml)	X-log scale	FNI9		FNI17		FNI19		1G01
50000	4.69897	95	95	84	84	99	98	100	100
16666.7	4.22185	91	91	75	75	97	97	100	100
5555.56	3.74473	86	86	65	63	94	94	99	99
1851.85	3.26761	81	82	52	52	90	90	98	98
617.284	2.79049	75	74	35	35	84	83	96	96
205.761	2.31336	55	56	16	16	66	65	92	93
68.5871	1.83624	28	29	6	8	41	39	78	78
22.8624	1.35912	15	15	4	4	22	20	50	51
7.62079	0.882	5	7	1	0	11	9	24	23
2.54026	0.404878	2	5	1	1	6	6	10	9
0.25403	-0.595115	2	4	0	-1	2	-2	0	0
H4N6/A/Swine/Ontario/99	Transform H4N6/A/Swine/Ontario/99
Conc. (ng/ml)	X-log scale	FNI9		FNI17		FNI19		1G01
50000	4.69897	76	76	54	54	50	50	73	72
16666.7	4.22185	71	71	45	46	41	43	68	68
5555.56	3.74473	66	67	36	34	33	33	61	62
1851.85	3.26761	59	60	28	27	24	23	50	52
617.284	2.79049	54	54	20	16	14	10	33	34
205.761	2.31336	43	46	13	12	5	4	16	17
68.5871	1.83624	27	28	6	3	2	0	7	6
22.8624	1.35912	13	16	4	3	2	-1	2	2
7.62079	0.882	6	5	3	1	-1	1	-1	-2
2.54026	0.404878	-1	4	1	0	1	1	-2	-1
0.25403	-0.595115	0	1	2	1	-1	0	-3	-1
N2 A/Canine/Indiana/003018/2016	Transform N2 A/Canine/Indiana/003018/2016
Conc. (ng/ml)	X-log scale	FNI9		FNI17		FNI19		1G01
50000	4.69897	88	88	84	83	65	64	88	88
16666.7	4.22185	85	85	81	80	58	57	87	87
5555.56	3.74473	82	82	76	76	47	47	84	84
1851.85	3.26761	79	79	71	71	36	37	83	83
617.284	2.79049	74	74	64	63	24	25	79	80
205.761	2.31336	65	66	52	49	16	17	75	75
68.5871	1.83624	48	51	32	29	7	9	66	67
22.8624	1.35912	29	28	17	16	3	6	52	52
7.62079	0.882	12	14	8	8	3	3	30	32
2.54026	0.404879	5	8	4	4	3	3	16	15
0.254026	-0.595121	0	4	1	-1	-1	1	2	4
N2 A/Canine/Korea/VC378/2012	Transform N2 A/Canine/Korea/VC378/2012
Conc. (ng/ml)	X-log scale	FNI9		FNI17		FNI19		1G01
50000	4.69897	87	87	82	82	65	64	87	87
16666.7	4.22185	85	85	78	80	56	56	85	86
5555.56	3.74473	81	81	74	74	45	38	83	83
1851.85	3.26761	78	78	68	69	33	33	83	83
617.284	2.79049	73	73	61	60	18	21	79	79
205.761	2.31336	64	65	46	44	11	8	75	74
68.5871	1.83624	46	46	27	27	4	4	67	68
22.8624	1.35912	24	26	13	12	-2	0	52	52
7.62079	0.882	8	8	5	6	2	-1	30	32
2.54026	0.404879	2	8	2	3	1	1	15	12
0.254026	-0.595121	-1	1	2	4	1	1	1	0
