# Supplementary material for: A pan-influenza antibody inhibiting neuraminidase via receptor mimicry
Source: Nature. 2023 May 31;618(7965):590–7. doi: 10.1038/s41586-023-06136-y (PMC10266979; doi:10.1038/s41586-023-06136-y)
Supplement: Supplementary file 13 — Source Data Extended Data Fig. 4 [file 41586_2023_6136_MOESM13_ESM.xlsx]

## Sheet: a-fni9
	Arg118	Glu119	Leu134	Asn147	Thr148	Val149	Arg150	Asp151	Arg152	Thr153	Arg156	Trp178	Ser179	Ser180	Asp197	Asp198	Lys199	Ser219	Lys220	Glu221	Ile222	Leu223	Arg224	Thr225	Gln226	Glu227	Ser245	Ala246	Ser247	Gly248	Lys249	His274	Glu276	Glu277	Arg292	Asn294	Trp295	Lys296	Pro326	Arg327	Lys328	Asn329	Asn342	Glu343	Glu344	Gly345	Gly346	His347	Gly348
H.Asn30
H.Asn31
H.Trp47
H.Ile51
H.Phe52
H.Pro53
9.Ile54																	-13.6183
H.Ser55																0.191667	-0.445
H.Gly56																	0.29
9.Thr57																				-1.97833	-0.2
9.Pro58																				-0.741667							0
9.Thr59																													0
9.Ser60
H.Ala61
H.Gln62																													0.01								-5.39
H.Gln65																													-4.355	0.0766667	-0.025						-0.631667
H.Gly66
H.Val68
9.Thr69
H.Phe70
H.Ala72
9.Glu74
H.Arg100
H.Ser101
H.Asp102							-1.9
H.Tyr103							1.94	-0.38	-1.555							0
H.Phe104								-0.01	-11.7483												-1.26167							-1.045
H.Asn105						-0.328333	0.193333	-1.645	0.623333
H.Arg106		-2.08167						-22.04	2.63833		0.0366667	-3.58167	1.46333								-1.32333		1.30667			-20.4233									-0.055	0
H.Asp107	-22.55							0																											-24.19													-0.315	0
H.Leu108	-0.46					-0.46																																										0.11
H.Gly109
H.Trp110																													-0.27
H.Glu111
H.Asn112
H.Asp112
H.Tyr114
L.Glu1																																													-0.978333	-3.43167	-0.87
L.Ile2
L.Val3
L.Ser26
9.Arg27																																							0.0966667						-36.1817
L.Ser28
L.Val29
9.Ser30
L.Ser31
9.Asn32
L.Tyr49
L.Asp50
L.Thr53
L.Tyr91
L.Asn92
L.Asn93
L.Trp94																												-1.45333	-0.86							-2.34167											0.155	-2.905
L.Pro95																													0.06
L.Pro96
L.Trp97
[truncated: 19 more columns]

## Sheet: a-fni17
	Arg118	Glu119	Leu134	Asn147	Thr148	Val149	Arg150	Asp151	Arg152	Thr153	Arg156	Trp178	Ser179	Ser180	Asp197	Asp198	Lys199	Ser219	Lys220	Glu221	Ile222	Leu223	Arg224	Thr225	Gln226	Glu227	Ser245	Ala246	Ser247	Gly248	Lys249	His274	Glu276	Glu277	Arg292	Asn294	Trp295	Lys296	Pro326	Arg327	Lys328	Asn329	Asn342	Glu343	Glu344	Gly345	Gly346	His347	Gly348
H.Asn30
H.Asn31
H.Trp47
H.Ile51
H.Phe52
H.Pro53
17.Thr54																	-6.68
H.Ser55																0.6425	0.6825		0
H.Gly56
17.Ile57																-1.8525	-0.4025		-0.3075	-3.715	-2.6225
17.Ala58																				-1.1125							-0.0525
17.Asn59																											0.1175		0.3375
17.Tyr60																													0.0025
H.Ala61
H.Gln62																													-3.285								-0.0225
H.Gln65																													-3.7925	0.3075	0						-0.4725
H.Gly66
H.Val68
17.Ala69
H.Phe70
H.Ala72
17.Lys74
H.Arg100
H.Ser101
H.Asp102							-23.8225
H.Tyr103							2.5925	-1.71	-0.2175							0
H.Phe104								-0.01	-12.505												-1.4325							-1.54
H.Asn105						-0.5125	0.2775	-1.2225	0.5625
H.Arg106		-0.285	-0.425					-23.125	4.4975		0.06	-7.46	1.83								-1.8625		4.1375			-16.1775								0	-0.115	-0.075
H.Asp107	-27.44	0						-0.105																										0	-24.2775													-1.835	0.015
H.Leu108	-0.505					-0.9025																													0.01													0.41
H.Gly109																																																0.03
H.Trp110
H.Glu111
H.Asn112
H.Asp112
H.Tyr114
L.Glu1
L.Ile2
L.Val3
L.Ser26
17.Gln27																																													-5.26
L.Ser28
L.Val29
17.Gly30
L.Ser31
17.Ser32
L.Tyr49
L.Asp50
L.Thr53
L.Tyr91
L.Asn92
L.Asn93
L.Trp94																												-1.94833	0.02							-3.945											0.358333	4.60167
L.Pro95																													0.986667
L.Pro96
L.Trp97
[truncated: 19 more columns]

## Sheet: b-fni9
	Arg118	Glu119	Leu134	Asn147	Thr148	Val149	Arg150	Asp151	Arg152	Thr153	Arg156	Trp178	Ser179	Ser180	Asp197	Asp198	Lys199	Ser219	Lys220	Glu221	Ile222	Leu223	Arg224	Thr225	Gln226	Glu227	Ser245	Ala246	Ser247	Gly248	Lys249	His274	Glu276	Glu277	Arg292	Asn294	Trp295	Lys296	Pro326	Arg327	Lys328	Asn329	Asn342	Glu343	Glu344	Gly345	Gly346	His347	Gly348
H.Asn30							0.000575941
H.Asn31							0.00099503									0
H.Trp47																													-0.000959536								-0.00144068
H.Ile51																				-7.70977e-05
H.Phe52																				-4.01984e-05
H.Pro53																	-4.93894e-05
9.Ile54																-0.000122145	-0.969374
H.Ser55									0.000786254						1.40833e-05	0.0160976	-1.86532		7.05022e-05	0.00212147	-0.000523894
H.Gly56																	0.194856		-2.11345e-05	-0.14654
9.Thr57									1.17243e-06							-0.00982629	-0.301952	0	-0.00542041	-2.4817	-0.265755						-0.1533	-0.00731549	-0.00279183	-0.000945168	-8.5772e-05
9.Pro58																	0.00818323		2.42567e-05	-0.375274							-0.472658	-0.00257556	-0.0615083	0.0017092	0.0161736
9.Thr59																				-3.04419e-06							0.0376358	-0.000932445	-0.022379	0.012158	0.00159408						-0.0190968
9.Ser60																											8.08101e-05	-0.00297164	-0.139958	0.0103781	0.00181433						-0.031158
H.Ala61																													0.00185104								-0.0251583
H.Gln62																												-0.00163525	-0.0771111	0.0101156	-0.00258569					-6.75534e-05	0.0310141	-0.0803295					-0.176683	-0.00597663		-1.00426e-05	0.00526052
H.Gln65																				2.02387e-05							0.00430613	-0.286632	-0.716755	-0.0992913	0.0896065	0.000315516					-0.543592	0.00479412
H.Gly66																													-9.8758e-05	0.000109592	0.0033433
H.Val68																													3.25235e-05		-8.50878e-11
9.Thr69																															-0.00925454
H.Phe70																													-0.000585022
H.Ala72																	0
9.Glu74																	-0.249453
H.Arg100
H.Ser101							0.00309298
H.Asp102				0			-20.9689
H.Tyr103						-0.0446718	3.31009	-3.07867	0.331626	-1.20372e-05						-0.00132192
H.Phe104								-0.00370276	-10.1213							0.000318771				-0.00831374	-1.29795		-2.89127e-05				-0.00133689	-0.594315	-0.000212129							-0.000977767
H.Asn105	0.0115323	6.15112e-06			0	-1.4009	0.223226	-0.920187	0.536453												-0.000340664
H.Arg106	0.000120187	-22.5271	-0.396201					-11.577	1.26491		0.27162	-1.09806	1.22666	0.00168171							-0.691908	0	1.23138	-0.0244894	-0.000372554	-19.1424		0.000293094					-0.406963	-2.35745	-0.166947	-0.0363366												0
H.Asp107	-25.4705	-0.0232896						-0.0107427																										-0.0222455	-23.0638	-0.00493797												-2.32837	0.0044431
H.Leu108	-0.809814					-0.370499		-0.00182767																											0.00858499	1.7748e-05												0.282303
H.Gly109																																				1.52931e-06												0.0631724
H.Trp110																				-0.00573599							-0.0251662	-0.325247	-0.431557								-0.0150411
H.Glu111				-0.0205001		-0.0637347	-13.3835
H.Asn112				0			0.0097934
H.Asp112
H.Tyr114
L.Glu1																																					-0.00210718	-0.00558904	0.000140616		-0.026391		-0.00127674	-0.146526	-7.93972	-0.065225	-0.288427	0
L.Ile2																																												0	-0.00921833
L.Val3
L.Ser26																																									0				-0.000170989
9.Arg27																																							0.84077	-0.0274974	0.0102564	0.000708517	0	-0.103651	-27.1702	-0.00250035	-0.152592	0.00298055
L.Ser28																																													0
L.Val29
9.Ser30
L.Ser31
9.Asn32
L.Tyr49
L.Asp50
L.Thr53
L.Tyr91
L.Asn92																																							0.000165477									0.000760624
L.Asn93																																							0.00965116						3.39611e-08		-0.00197768	0.514287
L.Trp94																											-0.00325757	-1.12348	-0.141138			-0.000704525	-0.00116625		-0.348111	-3.1672	-0.0625689										0.0523076	-1.25212	-0.000515569
L.Pro95																												0.00110149	0.109449								-0.221604										-0.000570462	0
L.Pro96																													0.00052143								-0.0687938										0.000353491
L.Trp97
[truncated: 19 more columns]

## Sheet: b-fni17
	Arg118	Glu119	Leu134	Asn147	Thr148	Val149	Arg150	Asp151	Arg152	Thr153	Arg156	Trp178	Ser179	Ser180	Asp197	Asp198	Lys199	Ser219	Lys220	Glu221	Ile222	Leu223	Arg224	Thr225	Gln226	Glu227	Ser245	Ala246	Ser247	Gly248	Lys249	His274	Glu276	Glu277	Arg292	Asn294	Trp295	Lys296	Pro326	Arg327	Lys328	Asn329	Asn342	Glu343	Glu344	Gly345	Gly346	His347	Gly348
H.Asn30
H.Asn31							0.0208924
H.Trp47																													-0.000793598
H.Ile51
H.Phe52
H.Pro53																	0
17.Thr54							-0.000106074								5.57056e-07	1.77586e-08	-0.74775
H.Ser55															2.52607e-06	0.235217	-1.22245		0.00201407	-0.00108125
H.Gly56																	-0.0222103		-8.41958e-05	-0.0264685							-0.000303877
17.Ile57									-0.0116978							-1.04431	-0.606741		-0.127392	-2.24505	-0.942661						-0.19396	-0.00201805
17.Ala58																	0.000210054			-0.492381							-0.603406	-0.000837032	-0.0406826	-2.73734e-05	-0.0633627
17.Asn59																				-0.0903557							0.0716235	0.0301858	0.411744	0.00055389	0.00137988						-0.0272009
17.Tyr60																				0							0.00236173	1.16508e-07	-0.199907	0.0146418	0.0369446
H.Ala61																													-0.000163596
H.Gln62																											0.000592079	-0.00336353	-0.211885	0.0179469	-0.00538067						-0.29281	-0.106332					-0.00299149			0.00014908	0.000112255
H.Gln65																				-2.13255e-05							0.00330871	-0.0740994	-1.38968	0.301976	0.00670185						-0.167468	0.00274871
H.Gly66																													0		0.00187506
H.Val68																															0
17.Ala69																															0.000228894
H.Phe70
H.Ala72
17.Lys74																	0.0226716
H.Arg100
H.Ser101
H.Asp102				-4.7257e-05		-0.000776254	-26.4234
H.Tyr103						-0.246598	3.14454	-3.27415	0.311399	-1.63843e-05						-0.00155038
H.Phe104						0		-0.00291728	-9.84869							-0.00016342				-0.00148521	-1.11413		-0.000363946				-0.00598639	-0.650598	-0.0259399				-4.82157e-05			-0.000754666	-0.000201458
H.Asn105					0	-2.50037	0.145303	-0.614446	0.515565																																							0
H.Arg106								-13.955	1.3658		0.285203	-0.731848	1.03937	0.000184136							-0.627643	-1.11428e-05	1.25296	-0.030394	0.00105233	-18.9553		0.000388811					-0.178317	-1.51494	-0.0506459	-0.0130476												-0.000110657
H.Asp107								-0.0108735																										-0.0384489	-23.5973	-0.00416011												-2.55467	0.00311979
H.Leu108						-0.494367																													0.00591585	9.87442e-08												0.239051
H.Gly109						-2.00547e-05																																										0.0906397
H.Trp110																				-3.35826e-05							-0.0037413	-0.000340463	-0.0567596
H.Glu111				3.60416e-06		-0.161108	-1.77589
H.Asn112
H.Asp112							0
H.Tyr114
L.Glu1
L.Ile2																																													-0.111433
L.Val3																																													0
L.Ser26																																									0			2.39689e-06	-0.0094822
17.Gln27																																							0.0409871	-0.00584956	0.00836894		-0.00851348	-0.00389695	-2.27485	0.000442713	0
L.Ser28																																							7.42583e-05						-0.0443705
L.Val29
17.Gly30
L.Ser31
17.Ser32
L.Tyr49
L.Asp50
L.Thr53
L.Tyr91
L.Asn92																																																0.0001772
L.Asn93																																																4.60576
L.Trp94																											-0.000606952	-0.992068	-0.0692336	-2.45135e-05		-0.00100243	-0.00123183		-0.165225	-2.65592	-0.144999									0	0.168321	-1.59894	-0.00019408
L.Pro95																												0.000586335	0.117018								-0.201298										-0.000427977	0
L.Pro96																													0.000878198								-0.0322464
L.Trp97																													-1.69131e-05
[truncated: 19 more columns]

## Sheet: c-fni9
	Arg118	Glu119	Leu134	Asn147	Thr148	Val149	Arg150	Asp151	Arg152	Thr153	Arg156	Trp178	Ser179	Ser180	Asp197	Asp198	Lys199	Ser219	Lys220	Glu221	Ile222	Leu223	Arg224	Thr225	Gln226	Glu227	Ser245	Ala246	Ser247	Gly248	Lys249	His274	Glu276	Glu277	Arg292	Asn294	Trp295	Lys296	Pro326	Arg327	Lys328	Asn329	Asn342	Glu343	Glu344	Gly345	Gly346	His347	Gly348
H.Asn30							0.519481
H.Asn31							0.952381									0.34632
H.Trp47																													0.606061								0.519481
H.Ile51																				0.4329
H.Phe52																				0.34632
H.Pro53																	1.03896
9.Ile54																0.34632	34.4589
H.Ser55									0.34632						0.606061	32.0346	86.2338		4.15584	40.0866	0.34632
H.Gly56																	57.316		2.1645	37.1429
9.Thr57									0.865801							24.1558	51.2554	0.34632	7.70563	96.8831	41.8182						38.0087	1.47186	1.7316	0.34632	0.34632
9.Pro58																	2.25108		0.606061	65.8009							64.7619	2.5974	69.0043	12.7273	4.58874
9.Thr59																				0.952381							29.697	2.07792	76.1039	10.1299	0.606061						7.79221
9.Ser60																											1.38528	1.12554	70.303	10.4762	0.606061						8.65801
H.Ala61																													2.85714								4.329
H.Gln62																												1.21212	17.2294	5.19481	0.692641					1.81818	65.1082	40.2597					20.1732	0.779221		0.952381	4.06926
H.Gln65																				0.34632							6.06061	20.4329	84.5887	58.1818	29.0043						56.6234	2.85714
H.Gly66																													1.03896	1.2987	1.03896
H.Val68																													0.34632		0.606061
9.Thr69																															0.865801
H.Phe70																													0.519481
H.Ala72																	0.4329
9.Glu74																	4.06926
H.Arg100
H.Ser101							1.21212
H.Asp102				0.779221			89.697
H.Tyr103						21.9048	99.9134	99.9134	99.9134	5.19481						28.3983
H.Phe104								99.8268	99.9134							2.1645				5.19481	99.5671		0.34632				1.47186	47.9654	0.606061							1.12554
H.Asn105	26.7532	4.41558			0.865801	99.2208	84.5022	99.9134	99.9134												0.606061
H.Arg106	0.34632	97.0563	83.6364					99.8268	99.8268		75.4978	98.0952	98.5281	4.41558							87.4459	1.90476	96.1039	25.2814	1.47186	99.9134		0.952381					12.2078	78.1818	93.1602	83.6364
H.Asp107	98.0087	33.8528						82.8571																										80.1732	99.9134	26.2338													96.8831
H.Leu108	80.8658					60.3463		0.34632																											47.1861	0.4329
H.Gly109																																				0.34632
H.Trp110																				3.63636							11.8615	31.6883	57.9221								2.42424
H.Glu111				4.84848		35.5844	55.0649
H.Asn112				0.34632			13.3333
H.Asp112
H.Tyr114
L.Glu1																																					10.9957	0.779221	0.34632		1.2987		11.7749	11.1688	67.5325	16.3636	18.6147
L.Ile2																																												0.4329	43.1169
L.Val3
L.Ser26																																									0.34632				10.7359
9.Arg27																																							88.2251	8.31169	3.4632		0.34632	1.21212	97.4026	4.15584	14.8052
L.Ser28																																													1.12554
L.Val29
9.Ser30
L.Ser31
9.Asn32
L.Tyr49
L.Asp50
L.Thr53
L.Tyr91
L.Asn92																																							0.779221
L.Asn93																																							2.51082						0.606061		1.12554
L.Trp94																											2.1645	89.3506	50.0433				1.55844		48.0519	99.8268	36.2771										85.7143		1.21212
L.Pro95																												0.606061	31.2554								12.6407										16.1039
L.Pro96																													1.21212								9.26407										0.34632
L.Trp97
[truncated: 19 more columns]

## Sheet: c-fni17
	Arg118	Glu119	Leu134	Asn147	Thr148	Val149	Arg150	Asp151	Arg152	Thr153	Arg156	Trp178	Ser179	Ser180	Asp197	Asp198	Lys199	Ser219	Lys220	Glu221	Ile222	Leu223	Arg224	Thr225	Gln226	Glu227	Ser245	Ala246	Ser247	Gly248	Lys249	His274	Glu276	Glu277	Arg292	Asn294	Trp295	Lys296	Pro326	Arg327	Lys328	Asn329	Asn342	Glu343	Glu344	Gly345	Gly346	His347	Gly348
H.Asn30
H.Asn31							8.74459
H.Trp47																													0.952381
H.Ile51
H.Phe52
H.Pro53																	0.779221
17.Thr54							0.952381								0.606061	0.519481	35.1515
H.Ser55															0.865801	67.013	93.5065		26.5801	2.5974
H.Gly56																	43.0303		0.606061	31.6883							4.84848
17.Ile57									6.83983							92.381	66.0606		66.2338	95.4113	80						29.9567	1.03896
17.Ala58																	0.779221			71.2554							61.039	2.1645	48.0519	0.779221	1.81818
17.Asn59																				6.83983							46.4935	30.6494	71.9481	1.21212	0.952381						3.29004
17.Tyr60																				0.779221							2.94372	0.4329	62.684	2.94372	6.83983
H.Ala61																													2.07792
H.Gln62																											0.4329	1.7316	31.6017	10.6494	1.38528						63.3766	20.4329					1.64502			0.4329	0.952381
H.Gln65																				0.4329							8.13853	8.05195	83.4632	64.7619	26.8398						35.671	1.64502
H.Gly66																													0.952381		1.03896
H.Val68																															0.519481
17.Ala69																															0.4329
H.Phe70
H.Ala72
17.Lys74																	7.96537
H.Arg100
H.Ser101
H.Asp102				4.50216		2.5974	90.5628
H.Tyr103						44.6753	100	100	100	6.75325						32.2944
H.Phe104						0.519481		99.2208	100							1.99134				1.90476	99.4805		0.519481				1.7316	66.0606	4.329				0.4329			0.865801	0.4329
H.Asn105					1.64502	99.1342	87.8788	100	100
H.Arg106								99.2208	100		81.9048	99.3939	100	0.952381							85.0216	1.2987	97.7489	18.355	1.47186	100		2.07792					3.72294	79.5671	95.9307	76.7965
H.Asp107								89.1775																										80.1732	100	14.8918													95.4978
H.Leu108						74.5455																													37.7489	0.4329
H.Gly109						0.519481
H.Trp110																				0.4329							2.85714	1.64502	4.93506
H.Glu111				1.81818		27.9654	17.7489
H.Asn112
H.Asp112							0.519481
H.Tyr114
L.Glu1
L.Ile2																																													9.26407
L.Val3																																													0.4329
L.Ser26																																									0.606061			0.4329	9.78355
17.Gln27																																							14.9784	7.53247	4.58874		0.779221	1.64502	89.8701	0.692641	0.692641
L.Ser28																																							0.606061						0.865801
L.Val29
17.Gly30
L.Ser31
17.Ser32
L.Tyr49
L.Asp50
L.Thr53
L.Tyr91
L.Asn92
L.Asn93
L.Trp94																											0.606061	88.7446	27.7056	0.692641			1.7316		30.3896	100	38.2684									0.4329	97.8355		0.692641
L.Pro95																												2.94372	27.5325								11.6883										10.9091
L.Pro96																													1.21212								5.45455
L.Trp97																													0.4329
[truncated: 19 more columns]

## Sheet: d-epitope
	x	FNI9	FNI17
0	H.Asn30	0.000575941	0
1	H.Asn31	0.00099503	0.0208924
2	H.Trp47	-0.00240022	-0.000793598
3	H.Ile51	-7.70977e-05	0
4	H.Phe52	-4.01984e-05	0
5	H.Pro53	-4.93894e-05	0
6	9.Ile54	-0.969496	-0.747855
7	H.Ser55	-1.84676	-0.986298
8	H.Gly56	0.0482955	-0.0490669
9	9.Thr57	-3.22909	-5.17382
10	9.Pro58	-0.885926	-1.20049
11	9.Thr59	0.00897663	0.397931
12	9.Ser60	-0.161814	-0.145959
13	H.Ala61	-0.0233072	-0.000163596
14	H.Gln62	-0.298008	-0.603962
15	H.Gln65	-1.54723	-1.31654
16	H.Gly66	0.00335413	0.00187506
17	H.Val68	3.25235e-05	0
18	9.Thr69	-0.00925454	0.000228894
19	H.Phe70	-0.000585022	0
20	H.Ala72	0	0
21	9.Glu74	-0.249453	0.0226716
22	H.Arg100	0	0.000189875
23	H.Ser101	0.00309298	0
24	H.Asp102	-20.9689	-26.4243
25	H.Tyr103	0.517034	-0.066374
26	H.Phe104	-12.0278	-11.6513
27	H.Asn105	-1.54951	-2.45323
28	H.Arg106	-54.4024	-32.0845
29	H.Asp107	-89.3318	-63.9413
30	H.Leu108	-2.65952	-1.763
31	H.Gly109	0.0488154	0.0793011
32	H.Trp110	-1.0943	-0.374282
33	H.Glu111	-21.5958	-18.2576
34	H.Asn112	-1.44246	0
35	H.Asp112	0	-5.76696
36	H.Tyr114	0.00217491	0
37	L.Glu1	-8.47512	0
38	L.Ile2	-0.0101481	-0.111433
39	L.Val3	0	0
40	L.Ser26	-0.000313189	-0.00958347
41	9.Arg27	-27.4675	-2.5424
42	L.Ser28	-0.206303	-0.213973
43	L.Val29	-1.26016e-05	-0.000779281
44	9.Ser30	-0.654724	-0.000142029
45	L.Ser31	-0.0574087	-0.0123516
46	9.Asn32	-1.52739	-0.0124224
47	L.Tyr49	0.000190653	0
48	L.Asp50	-6.97626	0
49	L.Thr53	0	-0.00307623
50	L.Tyr91	0.118472	0.0360375
51	L.Asn92	0.000214955	0.00035471
52	L.Asn93	-0.772753	4.61414
53	L.Trp94	-6.04796	-5.46113
54	L.Pro95	-0.111624	-0.0841212
55	L.Pro96	-0.0679189	-0.0313682
56	L.Trp97	0	-1.69131e-05

## Sheet: e-paratope
	x	FNI9	FNI17
0	Arg118	-26.2687	0
1	Glu119	-22.5504	0
2	Leu134	-0.396201	0
3	Asn147	-0.0205001	-4.36528e-05
4	Thr148	0	0
5	Val149	-1.87981	-3.40324
6	Arg150	-30.8047	-24.8886
7	Asp151	-15.5921	-17.8574
8	Arg152	-7.9875	-7.66762
9	Thr153	-1.20372e-05	-1.63843e-05
10	Arg156	0.27162	0.285203
11	Trp178	-1.09806	-0.731848
12	Ser179	1.22666	1.03937
13	Ser180	0.00168171	0.000184136
14	Asp197	1.40833e-05	3.08313e-06
15	Asp198	0.00514606	-0.810802
16	Lys199	-3.18311	-2.57627
17	Ser219	0	0
18	Lys220	-0.00534679	-0.125463
19	Glu221	-3.01555	-2.85687
20	Ile222	-2.25648	-2.68443
21	Leu223	0	-1.11428e-05
22	Arg224	1.23135	1.2526
23	Thr225	-0.0244894	-0.030394
24	Gln226	-0.000372554	0.00105233
25	Glu227	-19.1424	-18.9553
26	Ser245	-0.613696	-0.730118
27	Ala246	-2.34371	-1.69216
28	Ser247	-1.4832	-1.46543
29	Gly248	-0.065766	0.335067
30	Lys249	0.100606	-0.0216131
31	His274	-0.000389009	-0.00100243
32	Glu276	-0.408129	-0.179597
33	Glu277	-2.3797	-1.55339
34	Arg292	-23.5703	-23.8073
35	Asn294	-3.2095	-2.67389
36	Trp295	-0.959547	-0.866224
37	Lys296	-0.0811245	-0.103583
38	Pro326	0.850727	0.0410614
39	Arg327	-0.0274974	-0.00584956
40	Lys328	-0.0161346	0.00836894
41	Asn329	0.000708517	0
42	Asn342	-0.17796	-0.011505
43	Glu343	-0.256153	-0.00389455
44	Glu344	-35.1193	-2.44014
45	Gly345	-0.0677354	0.000591792
46	Gly346	-0.385645	0.168005
47	His347	-2.71699	0.781895
48	Gly348	0.00392753	0.00292571
49	Val349	-0.00223148	-0.00323725
50	Lys350	0.000508684	0.00311405
51	Asn367	1.11668e-05	6.54009e-05
52	Glu368	-0.0155516	-0.000659849
53	Thr369	-1.09616	-0.469152
54	Ser370	0.0449827	0.000783218
55	Arg371	-38.996	-38.2927
56	Arg400	7.70893e-05	0
57	Tyr406	-0.534365	-0.565228
58	Glu425	2.20264e-06	0
59	Ile427	-0.0205452	-0.0808254
60	Arg430	-0.196105	-1.20229
61	Lys431	-20.0324	-21.4506
62	Glu432	-0.62975	-0.0140616
63	Glu433	1.33774e-05	0
64	Thr434	-0.0235147	-5.66701e-05
65	Glu435	0	0
66	Thr439	-0.00273913	-0.0113172
67	Ile469	0	-0.00307623
