# Supplementary material for: A pan-influenza antibody inhibiting neuraminidase via receptor mimicry
Source: Nature. 2023 May 31;618(7965):590–7. doi: 10.1038/s41586-023-06136-y (PMC10266979; doi:10.1038/s41586-023-06136-y)
Supplement: Supplementary file 14 — Source Data Extended Data Fig. 5 [file 41586_2023_6136_MOESM14_ESM.xlsx]

## Sheet: H1N1
plotting 5 top FNI epitope residues conservation per year
conservation 5 top epitope residues
residue	Year	variant_counts	denominator	conservation	strain	subtype	average per year		%	denominator
118	2009	3	8634	99.9653	N1	A / H1N1	99.9153	2009	99.9153	8934
151	2009	24	8614	99.7214	N1	A / H1N1		2010	99.9268	2445.2
227	2009	2	9047	99.9779	N1	A / H1N1		2011	99.9436	2140
292	2009	2	9327	99.9786	N1	A / H1N1		2012	99.3512	1182
371	2009	10	9048	99.8895	N1	A / H1N1		2013	99.8334	2170.8
118	2010	1	2441	99.959	N1	A / H1N1	99.9268	2014	99.9116	2066
151	2010	5	2458	99.7966	N1	A / H1N1		2015	99.7919	3392.2
227	2010	2	2475	99.9192	N1	A / H1N1		2016	99.9296	6307.8
292	2010	1	2452	99.9592	N1	A / H1N1		2017	99.9405	3429
371	2010	0	2400	100	N1	A / H1N1		2018	99.9171	8029.6
118	2011	0	2131	100	N1	A / H1N1	99.9436	2019	99.9532	11168.2
151	2011	5	2121	99.7643	N1	A / H1N1		2020	99.9721	5732.6
227	2011	1	2159	99.9537	N1	A / H1N1		2021	100	750.6
292	2011	0	2174	100	N1	A / H1N1		2022	100	661.4
371	2011	0	2115	100	N1	A / H1N1
118	2012	5	1167	99.5716	N1	A / H1N1	99.3512
151	2012	25	1169	97.8614	N1	A / H1N1
227	2012	3	1192	99.7483	N1	A / H1N1
292	2012	1	1216	99.9178	N1	A / H1N1
371	2012	4	1166	99.6569	N1	A / H1N1
118	2013	1	2178	99.9541	N1	A / H1N1	99.8334
151	2013	14	2162	99.3525	N1	A / H1N1
227	2013	0	2191	100	N1	A / H1N1
292	2013	1	2205	99.9546	N1	A / H1N1
371	2013	2	2118	99.9056	N1	A / H1N1
118	2014	0	2046	100	N1	A / H1N1	99.9116
151	2014	8	2032	99.6063	N1	A / H1N1
227	2014	0	2046	100	N1	A / H1N1
292	2014	0	2125	100	N1	A / H1N1
371	2014	1	2081	99.9519	N1	A / H1N1
118	2015	6	3387	99.8229	N1	A / H1N1	99.7919
151	2015	13	3317	99.6081	N1	A / H1N1
227	2015	1	3429	99.9708	N1	A / H1N1
292	2015	5	3478	99.8562	N1	A / H1N1
371	2015	10	3350	99.7015	N1	A / H1N1
118	2016	1	6345	99.9842	N1	A / H1N1	99.9296
151	2016	8	6173	99.8704	N1	A / H1N1
227	2016	0	6353	100	N1	A / H1N1
292	2016	1	6381	99.9843	N1	A / H1N1
371	2016	12	6287	99.8091	N1	A / H1N1
118	2017	0	3457	100	N1	A / H1N1	99.9405
151	2017	7	3331	99.7899	N1	A / H1N1
227	2017	0	3460	100	N1	A / H1N1
292	2017	0	3459	100	N1	A / H1N1
371	2017	3	3438	99.9127	N1	A / H1N1
118	2018	0	8076	100	N1	A / H1N1	99.9171
151	2018	15	7948	99.8113	N1	A / H1N1
227	2018	0	8076	100	N1	A / H1N1
292	2018	0	8082	100	N1	A / H1N1
371	2018	18	7966	99.774	N1	A / H1N1
118	2019	0	11211	100	N1	A / H1N1	99.9532
151	2019	9	11109	99.919	N1	A / H1N1
227	2019	2	11212	99.9822	N1	A / H1N1
292	2019	2	11215	99.9822	N1	A / H1N1
371	2019	13	11094	99.8828	N1	A / H1N1
118	2020	0	5763	100	N1	A / H1N1	99.9721
151	2020	6	5730	99.8953	N1	A / H1N1
227	2020	1	5790	99.9827	N1	A / H1N1
292	2020	0	5718	100	N1	A / H1N1
371	2020	1	5662	99.9823	N1	A / H1N1
118	2021	0	751	100	N1	A / H1N1	100
151	2021	0	749	100	N1	A / H1N1
227	2021	0	751	100	N1	A / H1N1
292	2021	0	751	100	N1	A / H1N1
371	2021	0	751	100	N1	A / H1N1
118	2022	0	663	100	N1	A / H1N1	100
151	2022	0	663	100	N1	A / H1N1
227	2022	0	663	100	N1	A / H1N1
292	2022	0	662	100	N1	A / H1N1
371	2022	0	656	100	N1	A / H1N1

## Sheet: H3N2
plotting 5 top FNI epitope residues conservation per year
conservation 5 top epitope residues
residue	Year	variant_counts	denominator	conservation	strain	subtype	average per year			denominator
118	2009	0	1495	100	N2	A / H3N2	99.1736	2009	99.1736	1425
151	2009	55	1331	95.8678	N2	A / H3N2		2010	99.5255	1264.6
227	2009	0	1495	100	N2	A / H3N2		2011	99.3508	1960.2
292	2009	0	1499	100	N2	A / H3N2		2012	99.3565	2881.2
371	2009	0	1305	100	N2	A / H3N2		2013	99.3664	2270.2
118	2010	0	1331	100	N2	A / H3N2	99.5255	2014	99.7634	4117
151	2010	23	1035	97.7778	N2	A / H3N2		2015	99.7621	5949
227	2010	1	1331	99.9249	N2	A / H3N2		2016	99.7892	7251.6
292	2010	1	1328	99.9247	N2	A / H3N2		2017	99.8363	12247.8
371	2010	0	1298	100	N2	A / H3N2		2018	99.8902	8377.6
118	2011	0	2042	100	N2	A / H3N2	99.3508	2019	99.9594	13929.2
151	2011	52	1602	96.7541	N2	A / H3N2		2020	99.9531	2586
227	2011	0	2065	100	N2	A / H3N2		2021	100	5947
292	2011	0	2070	100	N2	A / H3N2		2022	99.9973	7435.2
371	2011	0	2022	100	N2	A / H3N2
118	2012	0	3008	100	N2	A / H3N2	99.3565
151	2012	73	2341	96.8817	N2	A / H3N2
227	2012	0	3019	100	N2	A / H3N2
292	2012	3	3018	99.9006	N2	A / H3N2
371	2012	0	3020	100	N2	A / H3N2
118	2013	0	2354	100	N2	A / H3N2	99.3664
151	2013	57	1848	96.9156	N2	A / H3N2
227	2013	0	2386	100	N2	A / H3N2
292	2013	2	2386	99.9162	N2	A / H3N2
371	2013	0	2377	100	N2	A / H3N2
118	2014	0	4243	100	N2	A / H3N2	99.7634
151	2014	43	3635	98.8171	N2	A / H3N2
227	2014	0	4245	100	N2	A / H3N2
292	2014	0	4245	100	N2	A / H3N2
371	2014	0	4217	100	N2	A / H3N2
118	2015	0	6082	100	N2	A / H3N2	99.7621
151	2015	61	5510	98.8929	N2	A / H3N2
227	2015	0	6086	100	N2	A / H3N2
292	2015	4	6082	99.9342	N2	A / H3N2
371	2015	1	5985	99.9833	N2	A / H3N2
118	2016	0	7342	100	N2	A / H3N2	99.7892
151	2016	71	6914	98.9731	N2	A / H3N2
227	2016	0	7344	100	N2	A / H3N2
292	2016	2	7342	99.9728	N2	A / H3N2
371	2016	0	7316	100	N2	A / H3N2
118	2017	0	12328	100	N2	A / H3N2	99.8363
151	2017	96	11963	99.1975	N2	A / H3N2
227	2017	0	12333	100	N2	A / H3N2
292	2017	2	12323	99.9838	N2	A / H3N2
371	2017	0	12292	100	N2	A / H3N2
118	2018	0	8425	100	N2	A / H3N2	99.8902
151	2018	44	8192	99.4629	N2	A / H3N2
227	2018	0	8429	100	N2	A / H3N2
292	2018	0	8428	100	N2	A / H3N2
371	2018	1	8414	99.9881	N2	A / H3N2
118	2019	0	13971	100	N2	A / H3N2	99.9594
151	2019	24	13773	99.8257	N2	A / H3N2
227	2019	0	13972	100	N2	A / H3N2
292	2019	1	13970	99.9928	N2	A / H3N2
371	2019	3	13960	99.9785	N2	A / H3N2
118	2020	0	2596	100	N2	A / H3N2	99.9531
151	2020	5	2549	99.8038	N2	A / H3N2
227	2020	0	2597	100	N2	A / H3N2
292	2020	1	2595	99.9615	N2	A / H3N2
371	2020	0	2593	100	N2	A / H3N2
118	2021	0	5948	100	N2	A / H3N2	100
151	2021	0	5942	100	N2	A / H3N2
227	2021	0	5949	100	N2	A / H3N2
292	2021	0	5947	100	N2	A / H3N2
371	2021	0	5949	100	N2	A / H3N2
118	2022	0	7437	100	N2	A / H3N2	99.9973
151	2022	0	7439	100	N2	A / H3N2
227	2022	0	7433	100	N2	A / H3N2
292	2022	1	7439	99.9866	N2	A / H3N2
371	2022	0	7428	100	N2	A / H3N2

## Sheet: H5N1
plotting 5 top FNI epitope residues conservation per year
conservation 5 top epitope residues
residue	Year	variant_counts	denominator	conservation	strain	subtype	average per year			denominator
118	2009	0	148	100	N1	A / H5N1	100	2009	100	150.8
151	2009	0	152	100	N1	A / H5N1		2010	100	298.6
227	2009	0	152	100	N1	A / H5N1		2011	100	284
292	2009	0	152	100	N1	A / H5N1		2012	100	331.6
371	2009	0	150	100	N1	A / H5N1		2013	99.9206	249
118	2010	0	299	100	N1	A / H5N1	100	2014	100	187.6
151	2010	0	299	100	N1	A / H5N1		2015	99.7803	455.2
227	2010	0	299	100	N1	A / H5N1		2016	100	183
292	2010	0	299	100	N1	A / H5N1		2017	99.823	113.2
371	2010	0	297	100	N1	A / H5N1		2018	100	85
118	2011	0	286	100	N1	A / H5N1	100	2019	100	62
151	2011	0	287	100	N1	A / H5N1		2020	99.9127	458
227	2011	0	283	100	N1	A / H5N1		2021	100	374
292	2011	0	283	100	N1	A / H5N1		2022	100	512
371	2011	0	281	100	N1	A / H5N1
118	2012	0	331	100	N1	A / H5N1	100
151	2012	0	331	100	N1	A / H5N1
227	2012	0	333	100	N1	A / H5N1
292	2012	0	333	100	N1	A / H5N1
371	2012	0	330	100	N1	A / H5N1
118	2013	0	246	100	N1	A / H5N1	99.9206
151	2013	0	245	100	N1	A / H5N1
227	2013	0	252	100	N1	A / H5N1
292	2013	1	252	99.6032	N1	A / H5N1
371	2013	0	250	100	N1	A / H5N1
118	2014	0	188	100	N1	A / H5N1	100
151	2014	0	188	100	N1	A / H5N1
227	2014	0	188	100	N1	A / H5N1
292	2014	0	188	100	N1	A / H5N1
371	2014	0	186	100	N1	A / H5N1
118	2015	2	449	99.5546	N1	A / H5N1	99.7803
151	2015	0	449	100	N1	A / H5N1
227	2015	2	460	99.5652	N1	A / H5N1
292	2015	0	460	100	N1	A / H5N1
371	2015	1	458	99.7817	N1	A / H5N1
118	2016	0	183	100	N1	A / H5N1	100
151	2016	0	183	100	N1	A / H5N1
227	2016	0	183	100	N1	A / H5N1
292	2016	0	183	100	N1	A / H5N1
371	2016	0	183	100	N1	A / H5N1
118	2017	1	113	99.115	N1	A / H5N1	99.823
151	2017	1	113	99.115	N1	A / H5N1
227	2017	0	113	100	N1	A / H5N1
292	2017	0	111	100	N1	A / H5N1
371	2017	0	116	100	N1	A / H5N1
118	2018	0	85	100	N1	A / H5N1	100
151	2018	0	85	100	N1	A / H5N1
227	2018	0	85	100	N1	A / H5N1
292	2018	0	85	100	N1	A / H5N1
371	2018	0	85	100	N1	A / H5N1
118	2019	0	62	100	N1	A / H5N1	100
151	2019	0	62	100	N1	A / H5N1
227	2019	0	62	100	N1	A / H5N1
292	2019	0	62	100	N1	A / H5N1
371	2019	0	62	100	N1	A / H5N1
118	2020	0	458	100	N1	A / H5N1	99.9127
151	2020	0	458	100	N1	A / H5N1
227	2020	0	458	100	N1	A / H5N1
292	2020	2	458	99.5633	N1	A / H5N1
371	2020	0	458	100	N1	A / H5N1
118	2021	0	373	100	N1	A / H5N1	100
151	2021	0	373	100	N1	A / H5N1
227	2021	0	374	100	N1	A / H5N1
292	2021	0	375	100	N1	A / H5N1
371	2021	0	375	100	N1	A / H5N1
118	2022	0	512	100	N1	A / H5N1	100
151	2022	0	512	100	N1	A / H5N1
227	2022	0	512	100	N1	A / H5N1
292	2022	0	512	100	N1	A / H5N1
371	2022	0	512	100	N1	A / H5N1

## Sheet: H5N6
plotting 5 top FNI epitope residues conservation per year
conservation 5 top epitope residues
residue	Year	variant_counts	denominator	conservation	strain	subtype	average per year			denominator
118	2009	0			N6	A / H5N6		2013	99.5614	75.5
151	2009	0			N6	A / H5N6		2014	100	264
227	2009	0			N6	A / H5N6		2015	100	685
292	2009	0			N6	A / H5N6		2016	100	288
371	2009	0			N6	A / H5N6		2017	100	230
118	2010	0	0		N6	A / H5N6		2018	100	191.8
151	2010	0	0		N6	A / H5N6		2019	100	37.2
227	2010	0	0		N6	A / H5N6		2020	100	88
292	2010	0	0		N6	A / H5N6		2021	99.3548	31
371	2010	0	1	100	N6	A / H5N6
118	2011	0			N6	A / H5N6
151	2011	0			N6	A / H5N6
227	2011	0			N6	A / H5N6
292	2011	0			N6	A / H5N6
371	2011	0			N6	A / H5N6
118	2012	0			N6	A / H5N6
151	2012	0			N6	A / H5N6
227	2012	0			N6	A / H5N6
292	2012	0			N6	A / H5N6
371	2012	0			N6	A / H5N6
118	2013	0	38	100	N6	A / H5N6	99.4737
151	2013	0	38	100	N6	A / H5N6
227	2013	1	38	97.3684	N6	A / H5N6
292	2013	0	38	100	N6	A / H5N6
371	2013	0	38	100	N6	A / H5N6
118	2014	0	263	100	N6	A / H5N6
151	2014	0	263	100	N6	A / H5N6	100
227	2014	0	263	100	N6	A / H5N6
292	2014	0	263	100	N6	A / H5N6
371	2014	0	268	100	N6	A / H5N6
118	2015	0	685	100	N6	A / H5N6	100
151	2015	0	685	100	N6	A / H5N6
227	2015	0	685	100	N6	A / H5N6
292	2015	0	685	100	N6	A / H5N6
371	2015	0	685	100	N6	A / H5N6
118	2016	0	288	100	N6	A / H5N6	100
151	2016	0	288	100	N6	A / H5N6
227	2016	0	288	100	N6	A / H5N6
292	2016	0	288	100	N6	A / H5N6
371	2016	0	288	100	N6	A / H5N6
118	2017	0	230	100	N6	A / H5N6	100
151	2017	0	230	100	N6	A / H5N6
227	2017	0	230	100	N6	A / H5N6
292	2017	0	230	100	N6	A / H5N6
371	2017	0	230	100	N6	A / H5N6
118	2018	0	192	100	N6	A / H5N6	100
151	2018	0	192	100	N6	A / H5N6
227	2018	0	192	100	N6	A / H5N6
292	2018	0	191	100	N6	A / H5N6
371	2018	0	192	100	N6	A / H5N6
118	2019	0	37	100	N6	A / H5N6	100
151	2019	0	37	100	N6	A / H5N6
227	2019	0	37	100	N6	A / H5N6
292	2019	0	37	100	N6	A / H5N6
371	2019	0	38	100	N6	A / H5N6
118	2020	0	88	100	N6	A / H5N6	100
151	2020	0	88	100	N6	A / H5N6
227	2020	0	88	100	N6	A / H5N6
292	2020	0	88	100	N6	A / H5N6
371	2020	0	88	100	N6	A / H5N6
118	2021	0	31	100	N6	A / H5N6	99.3548
151	2021	0	31	100	N6	A / H5N6
227	2021	0	31	100	N6	A / H5N6
292	2021	1	31	96.7742	N6	A / H5N6
371	2021	0	31	100	N6	A / H5N6
118	2022	0			N6	A / H5N6
151	2022	0			N6	A / H5N6
227	2022	0			N6	A / H5N6
292	2022	0			N6	A / H5N6
371	2022	0			N6	A / H5N6

## Sheet: H5N8
plotting 5 top FNI epitope residues conservation per year
conservation 5 top epitope residues
residue	Year	variant_counts	denominator	conservation	strain	subtype	average per year			denominator
118	2009	0			N8	A / H5N8		2010	100	2
151	2009	0			N8	A / H5N8		2011	100	4
227	2009	0			N8	A / H5N8		2012	100	6.2
292	2009	0			N8	A / H5N8		2013	99.3103	29
371	2009	0			N8	A / H5N8		2014	100	365
118	2010	0	2	100	N8	A / H5N8	100	2015	100	195.4
151	2010	0	2	100	N8	A / H5N8		2016	100	389
227	2010	0	2	100	N8	A / H5N8		2017	100	619.2
292	2010	0	2	100	N8	A / H5N8		2018	100	71.8
371	2010	0	2	100	N8	A / H5N8		2019	99.5349	43
118	2011	0	4	100	N8	A / H5N8	100	2020	100	694
151	2011	0	4	100	N8	A / H5N8		2021	100	599.8
227	2011	0	4	100	N8	A / H5N8		2022	100	8
292	2011	0	4	100	N8	A / H5N8
371	2011	0	4	100	N8	A / H5N8
118	2012	0	6	100	N8	A / H5N8	100
151	2012	0	6	100	N8	A / H5N8
227	2012	0	6	100	N8	A / H5N8
292	2012	0	6	100	N8	A / H5N8
371	2012	0	7	100	N8	A / H5N8
118	2013	0	29	100	N8	A / H5N8	99.3103
151	2013	0	29	100	N8	A / H5N8
227	2013	0	29	100	N8	A / H5N8
292	2013	0	29	100	N8	A / H5N8
371	2013	1	29	96.5517	N8	A / H5N8
118	2014	0	365	100	N8	A / H5N8	100
151	2014	0	365	100	N8	A / H5N8
227	2014	0	365	100	N8	A / H5N8
292	2014	0	365	100	N8	A / H5N8
371	2014	0	365	100	N8	A / H5N8
118	2015	0	196	100	N8	A / H5N8	100
151	2015	0	196	100	N8	A / H5N8
227	2015	0	195	100	N8	A / H5N8
292	2015	0	195	100	N8	A / H5N8
371	2015	0	195	100	N8	A / H5N8
118	2016	0	389	100	N8	A / H5N8	100
151	2016	0	389	100	N8	A / H5N8
227	2016	0	389	100	N8	A / H5N8
292	2016	0	389	100	N8	A / H5N8
371	2016	0	389	100	N8	A / H5N8
118	2017	0	618	100	N8	A / H5N8	100
151	2017	0	619	100	N8	A / H5N8
227	2017	0	619	100	N8	A / H5N8
292	2017	0	620	100	N8	A / H5N8
371	2017	0	620	100	N8	A / H5N8
118	2018	0	72	100	N8	A / H5N8	100
151	2018	0	72	100	N8	A / H5N8
227	2018	0	72	100	N8	A / H5N8
292	2018	0	72	100	N8	A / H5N8
371	2018	0	71	100	N8	A / H5N8
118	2019	0	43	100	N8	A / H5N8	99.5349
151	2019	0	43	100	N8	A / H5N8
227	2019	1	43	97.6744	N8	A / H5N8
292	2019	0	43	100	N8	A / H5N8
371	2019	0	43	100	N8	A / H5N8
118	2020	0	694	100	N8	A / H5N8	100
151	2020	0	694	100	N8	A / H5N8
227	2020	0	694	100	N8	A / H5N8
292	2020	0	694	100	N8	A / H5N8
371	2020	0	694	100	N8	A / H5N8
118	2021	0	599	100	N8	A / H5N8	100
151	2021	0	599	100	N8	A / H5N8
227	2021	0	600	100	N8	A / H5N8
292	2021	0	600	100	N8	A / H5N8
371	2021	0	601	100	N8	A / H5N8
118	2022	0	8	100	N8	A / H5N8	100
151	2022	0	8	100	N8	A / H5N8
227	2022	0	8	100	N8	A / H5N8
292	2022	0	8	100	N8	A / H5N8
371	2022	0	8	100	N8	A / H5N8

## Sheet: H7N9
plotting 5 top FNI epitope residues conservation per year
conservation 5 top epitope residues
residue	Year	variant_counts	denominator	conservation	strain	subtype	average per year			denominator
118	2009	0	9	100	N9	A / H7N9	100	2009	100	9
151	2009	0	9	100	N9	A / H7N9		2011	97.1429	7
227	2009	0	9	100	N9	A / H7N9		2013	98.8524	355.4
292	2009	0	9	100	N9	A / H7N9		2014	99.6701	728.2
371	2009	0	9	100	N9	A / H7N9		2015	99.9237	262
118	2010	0			N9	A / H7N9		2016	99.788	283.8
151	2010	0			N9	A / H7N9		2017	99.0522	723.4
227	2010	0			N9	A / H7N9		2018	99.1667	24
292	2010	0			N9	A / H7N9		2019	100	58
371	2010	0			N9	A / H7N9		2020	99.1667	24
118	2011	1	7	85.7143	N9	A / H7N9	97.1429	2021	100	13
151	2011	0	7	100	N9	A / H7N9
227	2011	0	7	100	N9	A / H7N9
292	2011	0	7	100	N9	A / H7N9
371	2011	0	7	100	N9	A / H7N9
118	2012	0			N9	A / H7N9
151	2012	0			N9	A / H7N9
227	2012	0			N9	A / H7N9
292	2012	0			N9	A / H7N9
371	2012	0			N9	A / H7N9
118	2013	0	333	100	N9	A / H7N9	98.8524
151	2013	3	338	99.1124	N9	A / H7N9
227	2013	0	362	100	N9	A / H7N9
292	2013	17	371	95.4178	N9	A / H7N9
371	2013	1	373	99.7319	N9	A / H7N9
118	2014	1	728	99.8626	N9	A / H7N9	99.6701
151	2014	2	729	99.7257	N9	A / H7N9
227	2014	0	729	100	N9	A / H7N9
292	2014	8	727	98.8996	N9	A / H7N9
371	2014	1	728	99.8626	N9	A / H7N9
118	2015	0	262	100	N9	A / H7N9	99.9237
151	2015	0	262	100	N9	A / H7N9
227	2015	0	262	100	N9	A / H7N9
292	2015	1	262	99.6183	N9	A / H7N9
371	2015	0	262	100	N9	A / H7N9
118	2016	0	284	100	N9	A / H7N9	99.788
151	2016	0	284	100	N9	A / H7N9
227	2016	0	284	100	N9	A / H7N9
292	2016	3	283	98.9399	N9	A / H7N9
371	2016	0	284	100	N9	A / H7N9
118	2017	0	725	100	N9	A / H7N9	99.0522
151	2017	0	725	100	N9	A / H7N9
227	2017	0	725	100	N9	A / H7N9
292	2017	32	717	95.537	N9	A / H7N9
371	2017	2	725	99.7241	N9	A / H7N9
118	2018	1	24	95.8333	N9	A / H7N9	99.1667
151	2018	0	24	100	N9	A / H7N9
227	2018	0	24	100	N9	A / H7N9
292	2018	0	24	100	N9	A / H7N9
371	2018	0	24	100	N9	A / H7N9
118	2019	0	58	100	N9	A / H7N9	100
151	2019	0	58	100	N9	A / H7N9
227	2019	0	58	100	N9	A / H7N9
292	2019	0	58	100	N9	A / H7N9
371	2019	0	58	100	N9	A / H7N9
118	2020	1	24	95.8333	N9	A / H7N9	99.1667
151	2020	0	24	100	N9	A / H7N9
227	2020	0	24	100	N9	A / H7N9
292	2020	0	24	100	N9	A / H7N9
371	2020	0	24	100	N9	A / H7N9
118	2021	0	13	100	N9	A / H7N9	100
151	2021	0	13	100	N9	A / H7N9
227	2021	0	13	100	N9	A / H7N9
292	2021	0	13	100	N9	A / H7N9
371	2021	0	13	100	N9	A / H7N9
118	2022	0			N9	A / H7N9
151	2022	0			N9	A / H7N9
227	2022	0			N9	A / H7N9
292	2022	0			N9	A / H7N9
371	2022	0			N9	A / H7N9

## Sheet: IBV Victoria
plotting 5 top FNI epitope residues conservation per year
conservation 5 top epitope residues
residue	Year	variant_counts	denominator	conservation	strain	average per year			denominator
116	2009	0	279	100	Victoria	99.927	2009	99.927	278
149	2009	1	274	99.635	Victoria		2010	100	625.2
226	2009	0	279	100	Victoria		2011	100	942
292	2009	0	279	100	Victoria		2012	100	717.8
374	2009	0	279	100	Victoria		2013	100	409
116	2010	0	626	100	Victoria	100	2014	100	363.8
149	2010	0	622	100	Victoria		2015	100	793.4
226	2010	0	626	100	Victoria		2016	100	3367.4
292	2010	0	626	100	Victoria		2017	99.9917	2425.6
374	2010	0	626	100	Victoria		2018	99.9861	1442.8
116	2011	0	943	100	Victoria	100	2019	99.9887	5321.6
149	2011	0	938	100	Victoria		2020	99.9886	3498.6
226	2011	0	943	100	Victoria		2021	100	1748.8
292	2011	0	943	100	Victoria		2022	100	128
374	2011	0	943	100	Victoria
116	2012	0	719	100	Victoria	100
149	2012	0	716	100	Victoria
226	2012	0	718	100	Victoria
292	2012	0	718	100	Victoria
374	2012	0	718	100	Victoria
116	2013	0	410	100	Victoria	100
149	2013	0	405	100	Victoria
226	2013	0	410	100	Victoria
292	2013	0	410	100	Victoria
374	2013	0	410	100	Victoria
116	2014	0	365	100	Victoria	100
149	2014	0	361	100	Victoria
226	2014	0	365	100	Victoria
292	2014	0	364	100	Victoria
374	2014	0	364	100	Victoria
116	2015	0	795	100	Victoria	100
149	2015	0	792	100	Victoria
226	2015	0	794	100	Victoria
292	2015	0	793	100	Victoria
374	2015	0	793	100	Victoria
116	2016	0	3370	100	Victoria	100
149	2016	0	3358	100	Victoria
226	2016	0	3371	100	Victoria
292	2016	0	3371	100	Victoria
374	2016	0	3367	100	Victoria
116	2017	0	2429	100	Victoria	99.9917
149	2017	1	2414	99.9586	Victoria
226	2017	0	2429	100	Victoria
292	2017	0	2429	100	Victoria
374	2017	0	2427	100	Victoria
116	2018	0	1444	100	Victoria	99.9861
149	2018	1	1440	99.9306	Victoria
226	2018	0	1444	100	Victoria
292	2018	0	1444	100	Victoria
374	2018	0	1442	100	Victoria
116	2019	0	5330	100	Victoria	99.9887
149	2019	3	5289	99.9433	Victoria
226	2019	0	5330	100	Victoria
292	2019	0	5330	100	Victoria
374	2019	0	5329	100	Victoria
116	2020	0	3500	100	Victoria	99.9886
149	2020	2	3494	99.9428	Victoria
226	2020	0	3500	100	Victoria
292	2020	0	3500	100	Victoria
374	2020	0	3499	100	Victoria
116	2021	0	1749	100	Victoria	100
149	2021	0	1749	100	Victoria
226	2021	0	1749	100	Victoria
292	2021	0	1749	100	Victoria
374	2021	0	1748	100	Victoria
116	2022	0	128	100	Victoria	100
149	2022	0	128	100	Victoria
226	2022	0	128	100	Victoria
292	2022	0	128	100	Victoria
374	2022	0	128	100	Victoria

## Sheet: IBV Yamagata
plotting 5 top FNI epitope residues conservation per year
conservation 5 top epitope residues
residue	Year	variant_counts	denominator	conservation	strain	average per year			denominator
116	2009	0	48	100	Yamagata	100	2009	100	48
149	2009	0	48	100	Yamagata		2010	100	179
226	2009	0	48	100	Yamagata		2011	100	301.8
292	2009	0	48	100	Yamagata		2012	100	735.4
374	2009	0	48	100	Yamagata		2013	100	953
116	2010	0	179	100	Yamagata	100	2014	100	941.8
149	2010	0	179	100	Yamagata		2015	99.9899	1982.2
226	2010	0	179	100	Yamagata		2016	100	1917.8
292	2010	0	179	100	Yamagata		2017	99.9841	3782.4
374	2010	0	179	100	Yamagata		2018	99.9758	4963.8
116	2011	0	302	100	Yamagata	100	2019	100	894.2
149	2011	0	301	100	Yamagata		2020	100	111.8
226	2011	0	302	100	Yamagata
292	2011	0	302	100	Yamagata
374	2011	0	302	100	Yamagata
116	2012	0	738	100	Yamagata	100
149	2012	0	734	100	Yamagata
226	2012	0	735	100	Yamagata
292	2012	0	735	100	Yamagata
374	2012	0	735	100	Yamagata
116	2013	0	953	100	Yamagata	100
149	2013	0	953	100	Yamagata
226	2013	0	954	100	Yamagata
292	2013	0	953	100	Yamagata
374	2013	0	952	100	Yamagata
116	2014	0	941	100	Yamagata	100
149	2014	0	942	100	Yamagata
226	2014	0	942	100	Yamagata
292	2014	0	942	100	Yamagata
374	2014	0	942	100	Yamagata
116	2015	0	1985	100	Yamagata	99.9899
149	2015	0	1983	100	Yamagata
226	2015	0	1984	100	Yamagata
292	2015	1	1983	99.9496	Yamagata
374	2015	0	1976	100	Yamagata
116	2016	0	1919	100	Yamagata	100
149	2016	0	1916	100	Yamagata
226	2016	0	1918	100	Yamagata
292	2016	0	1918	100	Yamagata
374	2016	0	1918	100	Yamagata
116	2017	0	3784	100	Yamagata	99.9841
149	2017	2	3771	99.947	Yamagata
226	2017	1	3786	99.9736	Yamagata
292	2017	0	3786	100	Yamagata
374	2017	0	3785	100	Yamagata
116	2018	0	4958	100	Yamagata	99.9758
149	2018	2	4957	99.9597	Yamagata
226	2018	2	4968	99.9597	Yamagata
292	2018	1	4968	99.9799	Yamagata
374	2018	1	4968	99.9799	Yamagata
116	2019	0	894	100	Yamagata	100
149	2019	0	894	100	Yamagata
226	2019	0	895	100	Yamagata
292	2019	0	895	100	Yamagata
374	2019	0	893	100	Yamagata
116	2020	0	112	100	Yamagata	100
149	2020	0	112	100	Yamagata
226	2020	0	112	100	Yamagata
292	2020	0	112	100	Yamagata
374	2020	0	111	100	Yamagata
116	2021	0			Yamagata
149	2021	0			Yamagata
226	2021	0			Yamagata
292	2021	0			Yamagata
374	2021	0			Yamagata
116	2022	0			Yamagata
149	2022	0			Yamagata
226	2022	0			Yamagata
292	2022	0			Yamagata
374	2022	0			Yamagata
