# Supplementary material for: A pan-influenza antibody inhibiting neuraminidase via receptor mimicry
Source: Nature. 2023 May 31;618(7965):590–7. doi: 10.1038/s41586-023-06136-y (PMC10266979; doi:10.1038/s41586-023-06136-y)
Supplement: Supplementary file 15 — Source Data Extended Data Fig. 6 [file 41586_2023_6136_MOESM15_ESM.xlsx]

## Sheet: Panel f
N1 A/Vietnam/1203/2004	Transform N1 A/Vietnam/1203/2004
Conc. (ng/ml)	X-log scale	wt		S247R		I223R		R152I		D199N
1000	3	10000000	10000000	10000000	10000000	10000000	10000000	10000000	10000000	10000000	10000000
333.333	2.52288	10000000	10000000	10000000	10000000	10000000	10000000	10000000	10000000	10000000	10000000
111.111	2.04576	10000000	10000000	10000000	10000000	10000000	10000000	10000000	10000000	10000000	10000000
37.037	1.56864	10000000	10000000	10000000	10000000	10000000	10000000	5272216	5283049	10000000	10000000
12.3457	1.09152	10000000	10000000	7471570	7555154	7692518	7651620	2229733	2219990	10000000	10000000
4.11523	0.614394	10000000	10000000	3321295	3347318	3429054	3502618	900297	918184	6616257	6667555
1.37174	0.137272	5363017	5402876	1361759	1356089	1388863	1404923	441361	442319	2783584	2783004
0.342936	-0.464787	1666702	1680315	498863	491398	510305	504570	270642	260477	909490	881355
0.085734	-1.06685	600004	590331	274943	272435	276608	280124	228307	217384	387115	368137
0.021433	-1.66892	305050	305865	221286	225662	221783	224095	217027	207521	246911	239660
0.005358	-2.271	237176	238920	207230	215535	212270	216879	212725	203726	221478	216911
N2 A/Hong Kong/2671/2019	Transform N2 A/Hong Kong/2671/2019
Conc. (ng/ml)	X-log scale	wt		K431E		I176M
1000	3	10000000	10000000	10000000	10000000	10000000	10000000
333.333	2.52288	10000000	10000000	10000000	10000000	10000000	10000000
111.111	2.04576	10000000	10000000	10000000	10000000	10000000	10000000
37.037	1.56864	10000000	10000000	10000000	10000000	10000000	10000000
12.3457	1.09152	9162984	9175832	6540296	6558071	8721924	8640935
4.11523	0.614394	4228782	4413475	2855819	2887817	4053342	4027902
1.37174	0.137272	1762723	1735285	1122561	1146044	1629482	1597699
0.342936	-0.464787	614749	582937	443819	439601	571791	566004
0.085734	-1.06685	316258	295603	263819	266985	299637	296206
0.021433	-1.66892	238680	218070	218781	219634	232574	228953
0.005358	-2.271	218382	197421	211341	204943	206916	218132

## Sheet: Panel g
N1 A/California/07/2009	Transform N1 A/California/07/2009
1/dil	X-log scale	wt		T148I		R152K		P154S		P198D		D199Y		I223K		I223R		Q250S		R430E
2	0.30103	10000000	10000000	4329402	4325926	10000000	10000000	10000000	10000000	10000000	10000000	10000000	10000000	10000000	10000000	10000000	10000000	10000000	10000000	10000000	10000000
6	0.778151	10000000	10000000	2059006	2014283	10000000	10000000	10000000	10000000	10000000	10000000	8119960	8248389	10000000	10000000	10000000	10000000	10000000	10000000	10000000	10000000
18	1.25527	10000000	10000000	893903	891246	6169092	6241022	10000000	10000000	8804704	8936657	4033032	4160034	10000000	10000000	10000000	10000000	10000000	10000000	10000000	10000000
54	1.73239	10000000	10000000	462240	441689	2793460	2812422	5900131	5966795	4278489	4316202	1766461	1757495	8238300	8440344	7203483	7297626	8446675	8763918	6732632	6479801
162	2.20952	8826808	8566895	285526	270448	1193111	1180759	2652294	2721780	1862862	1856966	812904	805724	4078125	4111423	3360774	3433758	4211584	4258768	3097743	3208741
486	2.68664	4321756	4173473	221721	227011	555983	558231	1124508	1148025	803514	848099	415790	412238	1715305	1780026	1463392	1569721	1704929	1766704	1319186	1345559
1458	3.16376	1873686	1801658	209173	207851	326466	329041	557237	569240	417530	426311	274687	270570	773230	797718	671176	682509	768051	780029	623063	635149
4374	3.64088	898477	854833	197560	198971	235709	238727	347141	340558	276599	281000	228828	223372	404113	418910	377083	382223	405819	426898	369924	366310

## Sheet: Panel h
N1 A/Vietnam/1203/2004	Transform N1 A/Vietnam/1203/2004
Conc. (ng/ml)	X-log scale	FNI9		FNI17		FNI19		1G01
50000	4.69897	100	100	100	100	100	100	100	100
16666.7	4.22185	100	100	100	100	100	100	100	100
5555.56	3.74473	100	100	100	100	100	100	100	100
1851.85	3.26761	99	99	99	99	100	100	100	100
617.284	2.79049	97	97	97	97	99	99	99	99
205.761	2.31336	89	89	92	92	93	94	83	83
68.5871	1.83624	58	59	65	65	64	65	46	44
22.8624	1.35912	27	26	27	27	29	30	18	18
7.62079	0.882	9	9	9	10	10	13	6	6
2.54026	0.404879	5	5	5	5	3	6	3	2
0.254026	-0.595121	0	2	2	0	1	0	2	0
N1 A/Vietnam/1203/2004_S247R	Transform N1 A/Vietnam/1203/2004_S247R
Conc. (ng/ml)	X-log scale	FNI9		FNI17		FNI19		1G01
50000	4.69897	54	54	96	95	87	86	44	42
16666.7	4.22185	29	29	86	86	68	69	22	20
5555.56	3.74473	11	13	64	63	42	43	8	7
1851.85	3.26761	5	2	31	30	20	21	1	0
617.284	2.79049	2	0	10	10	6	5	-1	-2
205.761	2.31336	2	-1	1	3	-1	2	-1	-1
68.5871	1.83624	-5	-3	-2	-3	-4	-4	-5	-4
22.8624	1.35912	-2	-2	-4	-4	-5	-5	-4	-4
7.62079	0.882	-5	-2	-3	-4	-4	-2	-2	-6
2.54026	0.404879	-2	0	-3	-4	-3	-3	-2	-4
0.254026	-0.595121	-1	0	-1	-1	-1	0	0	-1
N1 A/Vietnam/1203/2004_I223R	Transform N1 A/Vietnam/1203/2004_I223R
Conc. (ng/ml)	X-log scale	FNI9		FNI17		FNI19		1G01
50000	4.69897	41	42	89	89	96	96	1	3
16666.7	4.22185	23	19	72	71	90	90	0	1
5555.56	3.74473	8	6	43	42	76	76	-4	-2
1851.85	3.26761	2	1	16	17	53	54	-3	-4
617.284	2.79049	-1	-1	5	5	27	28	-3	-2
205.761	2.31336	-1	-2	0	0	10	12	-4	-3
68.5871	1.83624	-4	-4	-2	-1	0	1	-4	-5
22.8624	1.35912	-2	-1	0	-3	-1	-1	-3	-4
7.62079	0.882	0	-4	0	-2	-3	-1	-3	-3
2.54026	0.404879	-1	-2	-1	-1	-3	0	-2	-3
0.254026	-0.595121	-2	-1	0	-1	-1	-1	-1	-3
N1 A/Vietnam/1203/2004_R152I	Transform N1 A/Vietnam/1203/2004_R152I
Conc. (ng/ml)	X-log scale	FNI9		FNI17		FNI19		1G01
50000	4.69897	34	33	34	32	56	55	98	97
16666.7	4.22185	14	16	9	8	31	30	98	98
5555.56	3.74473	3	1	1	-5	13	9	97	97
1851.85	3.26761	-2	-1	-5	-4	2	2	97	96
617.284	2.79049	-2	0	-3	-3	-4	-2	96	95
205.761	2.31336	-1	-4	-2	-3	-3	0	87	84
68.5871	1.83624	-6	-4	-4	-6	-4	-7	53	50
22.8624	1.35912	-5	-3	-7	-4	-4	-2	18	14
7.62079	0.882	-4	-6	-2	-3	-4	-4	3	-1
2.54026	0.404879	-8	-5	-3	-3	-3	-2	-2	-3
0.254026	-0.595121	-3	-2	-4	-4	-4	0	-4	-5
N1 A/Vietnam/1203/2004_D199N	Transform N1 A/Vietnam/1203/2004_D199N
Conc. (ng/ml)	X-log scale	FNI9		FNI17		FNI19		1G01
50000	4.69897	96	95	96	96	99	99	99	99
16666.7	4.22185	88	87	89	89	96	96	98	98
5555.56	3.74473	71	70	72	72	90	85	93	93
1851.85	3.26761	44	43	44	42	76	77	83	83
617.284	2.79049	20	21	17	17	53	54	62	62
205.761	2.31336	9	9	7	5	28	28	33	33
68.5871	1.83624	2	2	2	0	10	11	12	12
22.8624	1.35912	2	0	0	1	2	4	4	4
7.62079	0.882	2	1	0	-2	0	0	1	0
2.54026	0.404879	1	-1	-1	-1	2	0	2	0
0.254026	-0.595121	0	1	0	0	0	0	-1	0
N2 A/Hong Kong/2671/2019	Transform N2 A/Hong Kong/2671/2019
Conc. (ng/ml)	X-log scale	FNI9		FNI17		FNI19		1G01
50000	4.69897	98	98	26	24		96	60	61
16666.7	4.22185	93	94	13	14		91	32	30
5555.56	3.74473	83	84	7	8		79	13	14
1851.85	3.26761	63	64	7	5		54	9	3
617.284	2.79049	37	39	0	1		28	3	1
205.761	2.31336	17	20	0	0		11	3	-2
68.5871	1.83624	4	7	-3	-2		2	-1	-4
22.8624	1.35912	0	2	-2	0		0	-1	-3
7.62079	0.882	0	5	-1	-1		-1	-3	-4
2.54026	0.404879	-3	0	-1	-2		-1	-1	-5
0.254026	-0.595121	-2	2	3	1		-1	-5	-6
N2 A/Hong Kong/2671/2019_K431E	Transform N2 A/Hong Kong/2671/2019_K431E
Conc. (ng/ml)	X-log scale	FNI9		FNI17		FNI19		1G01
50000	4.69897	79	79	16	17	60	61	48	49
16666.7	4.22185	58	58	7	8	37	36	27	25
5555.56	3.74473	36	36	6	5	20	23	15	12
1851.85	3.26761	20	18	1	6	12	11	10	11
617.284	2.79049	11	10	2	1	4	5	7	8
205.761	2.31336	6	3	-1	-2	1	2	5	3
68.5871	1.83624	0	1	0	-2	0	-2	1	1
22.8624	1.35912	1	1	-1	-1	-1	1	-1	3
7.62079	0.882	0	1	0	0	-1	0	0	0
2.54026	0.404879	0	2	-2	-2	-2	-2	-2	-4
0.254026	-0.595121	1	-1	-2	-1	0	2	-2	-3

## Sheet: Panel i
N1 A/California/7/2009	Transform N1 A/California/7/2009
Conc. (ng/ml)	X-log scale	FNI9		FNI17		FNI19		1G01
50000	4.69897	100	100	99	99	99	99	98	98
16666.7	4.22185	99	99	99	98	99	99	97	97
5555.56	3.74473	99	98	98	98	98	98	95	95
1851.85	3.26761	97	98	97	97	97	97	92	91
617.284	2.79049	96	95	94	94	95	95	81	82
205.761	2.31336	91	90	86	85	89	89	56	55
68.5871	1.83624	74	74	64	63	74	73	28	26
22.8624	1.35912	42	45	32	33	44	45	17	9
7.62079	0.882	21	20	14	14	19	19	2	1
2.54026	0.404879	5	7	8	8	6	8	1	-1
0.254026	-0.595121	0	7	2	2	0	2	-1	-2
N1 A/California/7/2009_Q250S	Transform N1 A/California/7/2009_Q250S
Conc. (ng/ml)	X-log scale	FNI9		FNI17		FNI19		1G01
50000	4.69897	80	80	81	81	72	72	50	51
16666.7	4.22185	67	68	67	66	54	55	27	29
5555.56	3.74473	45	45	44	44	32	32	13	14
1851.85	3.26761	24	26	25	23	18	17	8	7
617.284	2.79049	12	14	12	12	9	9	3	4
205.761	2.31336	5	7	7	7	7	6	1	-1
68.5871	1.83624	4	5	3	3	4	1	-2	-4
22.8624	1.35912	1	3	3	2	1	0	-4	-3
7.62079	0.882	-1	1	0	0	-1	-2	-5	-4
2.54026	0.404879	-3	1	1	0	-2	-1	-4	0
0.254026	-0.595121	-2	1	-1	-1	-1	2	-3	-2
