# Supplementary material for: A pan-influenza antibody inhibiting neuraminidase via receptor mimicry
Source: Nature. 2023 May 31;618(7965):590–7. doi: 10.1038/s41586-023-06136-y (PMC10266979; doi:10.1038/s41586-023-06136-y)
Supplement: Supplementary file 16 — Source Data Extended Data Fig. 7 [file 41586_2023_6136_MOESM16_ESM.xlsx]

## Sheet: a-Tanzania2010
N86
	Glycan	%glycan
0	A2G2F	8
1	A2S1G1	NaN
2	A2S1G1B	NaN
3	A2S1G1F	NaN
4	A2S1G1FB	NaN
5	M5	5
6	M6	17
7	M7	22
8	M8	33
9	M9	14
10	nG	NaN
		99
N146
	Glycan	%glycan
0	A2G0B	NaN
1	A2G0F	15
2	A2G0FB	12
3	A2G1	NaN
4	A2G1B	NaN
5	A2G1F	13
6	A2G1FB	13
7	A2G2	NaN
8	A2G2B	NaN
9	A2G2F	27
10	A2G2FB	12
11	M5	8
		100
N234
	Glycan	%glycan
0	A2G0B	NaN
1	A2G0FB	NaN
2	A2S1G0F	26
3	A2S1G0FB	12
4	A2S1G1FB	55
5	M7	6
		99
N367
	Glycan	%glycan
0	A1G0	NaN
1	A1G1B	NaN
2	A2G0	NaN
3	A1G1	NaN
4	A2G0F	6
5	A2G0FB	NaN
6	A2G1	NaN
7	A2G1F	NaN
8	A2G2	NaN
9	A2G2F	11
10	M5	23
11	M6	28
12	M7	18
13	M8	14
		100
N200
	Glycan	%glycan
0	M5	NaN
1	M6	45.5
2	M7	16.4
3	M8	17
4	M9	7.4
N245
	Glycan	%glycan
0	A1G0F	NaN
1	A2G0F	NaN
2	A2G0FB	NaN
3	A2G1F	NaN
4	A2G1FB	NaN
5	A2G2F	NaN
6	M5	NaN
7	nG	NaN
		0
N329
	Glycan	%glycan
0	A2G0F	12
1	A2G0FB	10
2	A2G1F	10
3	A2G1FB	12
4	A2G2	11
5	A2G2F	26
6	A2G2FB	9
7	M5	10
8	nG	1
		101

## Sheet: b-HongKong2019
N86
	Glycan	%glycan
0	A2G2F	NaN
1	A2S1G1	NaN
2	A2S1G1B	NaN
3	A2S1G1F	NaN
4	A2S1G1FB	NaN
5	M5	NaN
6	M6	7
7	M7	11
8	M8	30
9	M9	29
10	nG	23
		100
N146
	Glycan	%glycan
0	A2G0B	NaN
1	A2G0F	NaN
2	A2G0FB	NaN
3	A2G1	10
4	A2G1B	NaN
5	A2G1F	NaN
6	A2G1FB	NaN
7	A2G2	63
8	A2G2B	NaN
9	A2G2F	27
10	A2G2FB	NaN
11	M5	NaN
		100
N234
	Glycan	%glycan
0	A2G0B	80
1	A2G0FB	20
2	A2S1G0F	NaN
3	A2S1G0FB	NaN
4	A2S1G1FB	NaN
5	M7	NaN
N367
	Glycan	%glycan
0	A1G0	NaN
1	A1G1B	7
2	A2G0	6
3	A1G1	12
4	A2G0F	6
5	A2G0FB	NaN
6	A2G1	12
7	A2G1F	6
8	A2G2	23
9	A2G2F	NaN
10	M5	25
11	M6	2
12	M7	2
13	M8	1
		102
N200
	Glycan	%glycan
0	M5	5.5
1	M6	24.1
2	M7	17.3
3	M8	24.4
4	M9	19
N245
	Glycan	%glycan
0	A1G0F	NaN
1	A2G0F	17
2	A2G0FB	9
3	A2G1F	9
4	A2G1FB	17
5	A2G2F	29
6	M5	8
7	nG	11
		100
N329
	Glycan	%glycan
0	A2G0F	NaN
1	A2G0FB	NaN
2	A2G1F	NaN
3	A2G1FB	NaN
4	A2G2	NaN
5	A2G2F	NaN
6	A2G2FB	NaN
7	M5	NaN
8	nG	NaN
		0
