# Supplementary material for: A pan-influenza antibody inhibiting neuraminidase via receptor mimicry
Source: Nature. 2023 May 31;618(7965):590–7. doi: 10.1038/s41586-023-06136-y (PMC10266979; doi:10.1038/s41586-023-06136-y)
Supplement: Supplementary file 18 — Source Data Extended Data Fig. 9 [file 41586_2023_6136_MOESM18_ESM.xlsx]

## Sheet: Panel a
Days P.I.	Vehicle						muFNI9 (9 mg/kg)						muFNI9 (3 mg/kg)						muFNI9 (0.9 mg/kg)						muFNI9 (0.3 mg/kg)						muMEDI8852 (9 mg/kg)						muMEDI8852 (3 mg/kg)						muMEDI8852 (0.9 mg/kg)						muMEDI8852 (0.3 mg/kg)
0	0	0	0	0	0	0	0	0	0	0	0	0	0	0	0	0	0	0	0	0	0	0	0	0	0	0	0	0	0	0	0	0	0	0	0	0	0	0	0	0	0	0	0	0	0	0	0	0	0
4	-13.68	-16.75	-22.05	-20.5	-22.34	-17.32	1.78	1	0	0	0	0	-2.78	-3.83	0	-8.33	-1.61	-3.5	-5.88	-9.84	-0.53	-2.69	-3.24	-2.17	-12.43	-8.85	-6.11	-11.11	-5.32	-7.89	-1.57	-5.32	1.69	-0.52	1.03	2.59	-6.63	-4.42	-6.01	-3.61	-2.58	-6.03	-5.5	-11.4	-13.54	-4.6	-9.13	-5.26	-13.43
5	-18.42	-21.99	-25.64	-24.5	-25.53	-22.35	5.92	2.99	3.47	3.83	3.59	4.3	0	0.55	2.06	-5.21	1.08	-2.5	-2.14	-7.65	-0.53	1.61	2.16	1.09	-10.27	-5.73	-3.33	-7.02	-2.13	-5.26	3.66	0	2.25	1.55	1.55	6.74	-1.2	0.55	0	1.03	1.03	-1.01	-3.5	-7.25	-13.02	0.57	-1.92	-2.63	-10.45
6	-22.63	-26.18	-29.74	-28.5	-30.32	-26.26	4.73	1.99	1.49	4.92	3.08	1.08	1.11	0	2.06	-0.52	3.76	0.5	-1.07	-6.01	0.53	1.61	2.7	-1.09	-14.59	-9.9	-7.22	-12.28	-4.26	-8.95	2.09	0	3.93	2.07	3.09	4.15	0	0	2.19	1.55	2.58	0.5	-12	-13.99	-18.23	0.57	-3.37	-4.74	-14.93
7	-25.79	-30.37	-32.82	-32.5	-34.04	-30.73	7.69	3.98	2.97	3.83	1.54	2.69	4.44	1.09	2.06	2.6	7.53	2	1.6	-4.92	3.19	5.38	4.32	3.8	-17.84	-11.98	-11.11	-13.45	-9.57	-11.58	5.76	3.19	7.87	5.18	3.61	2.59	1.81	2.76	4.92	5.15	3.61	2.01	-11	-16.58	-19.27	2.3	-1.92	-8.95	-20.4
8	euthanized	euthanized	euthanized	euthanized	euthanized	euthanized	6.51	5.47	0	4.37	3.08	3.76	2.22	-1.64	1.55	3.13	8.06	1.5	-0.53	-2.73	1.6	4.84	3.78	1.63	-15.14	-7.81	-5.56	-9.94	-3.19	-6.84	3.14	1.06	3.93	5.18	3.61	3.63	4.82	4.42	6.01	3.61	3.61	4.52	-5	-12.44	-20.83	4.02	0	-6.84	-23.38
9	euthanized	euthanized	euthanized	euthanized	euthanized	euthanized	10.06	6.47	3.47	6.01	2.56	3.76	3.89	1.09	3.61	3.13	6.45	1	0.53	-0.55	3.19	5.91	5.95	4.35	-11.35	2.08	-1.11	-4.09	2.13	0	4.71	1.6	6.74	5.18	5.15	5.7	4.82	7.73	6.01	3.09	4.64	5.03	0.5	-7.77	-13.02	4.6	5.29	0	-18.91
10	euthanized	euthanized	euthanized	euthanized	euthanized	euthanized	8.88	3.48	2.48	8.2	4.1	3.23	5	2.73	3.09	4.69	9.14	1	2.67	-1.64	3.72	5.91	5.41	4.35	-7.03	2.08	2.78	-0.58	2.66	-0.53	4.19	0	7.3	4.15	6.19	6.74	4.22	8.29	3.83	3.61	5.67	5.03	3	-6.22	-7.81	4.02	3.85	-0.53	-23.38
11	euthanized	euthanized	euthanized	euthanized	euthanized	euthanized	9.47	3.48	2.97	5.46	4.1	3.23	4.44	3.28	6.19	2.6	8.06	2	5.35	1.64	4.79	6.45	5.41	4.89	-2.7	2.6	5.56	-1.17	4.79	0	5.76	0	7.87	5.7	7.73	7.77	6.02	11.05	6.56	7.22	6.19	4.02	3.5	-5.18	-3.65	5.17	5.29	2.11	-13.93
12	euthanized	euthanized	euthanized	euthanized	euthanized	euthanized	8.88	6.97	2.48	3.83	4.1	2.69	5.56	3.28	4.12	4.17	7.53	1	3.74	1.64	3.72	7.53	6.49	4.89	-0.54	4.17	6.67	0.58	4.79	0.53	6.28	-0.53	8.43	5.7	5.15	5.7	7.23	9.94	7.1	5.15	5.15	5.53	5	-3.63	-1.56	4.02	5.77	3.16	-8.46
13	euthanized	euthanized	euthanized	euthanized	euthanized	euthanized	9.47	7.46	3.47	6.56	5.64	5.38	7.78	6.01	6.19	4.17	8.06	3.5	3.21	1.64	4.26	8.06	7.57	4.35	3.78	3.13	7.22	2.34	4.79	2.63	8.38	0	6.74	8.81	6.7	6.74	8.43	9.94	6.56	3.61	7.22	6.03	3.5	-2.07	2.08	4.6	3.37	3.16	-3.48
14	euthanized	euthanized	euthanized	euthanized	euthanized	euthanized	10.06	6.97	5.45	7.65	5.64	7.53	7.78	4.37	5.67	2.6	8.06	2.5	4.28	1.64	4.79	7.53	5.41	4.89	3.78	3.13	8.89	2.34	6.38	2.11	8.38	-1.06	8.43	10.88	8.76	8.81	5.42	9.94	6.01	6.7	8.25	5.53	4.5	-4.66	1.04	6.9	1.92	4.74	-1.99
[truncated: 51 more columns]

## Sheet: Panel b
Area of Negative Peak of Body Weight Loss - Day 0-14 vs H3N2 A/Hong Kong/1/68
Vehicle	muMEDI8852 (0.25 mg/kg)	muFNI9 (0.25 mg/kg)	muFNI9+muMEDI8852 (0.25+0.25)	muFNI9 (0.5 mg/kg)
264.3	296	131.1	167.2	40.81
292.2	296.6	202.4	5.921	43.08
322.9	280.5	193.2	49.35	80.04
278.5	194.6	102.2	164.1	2.261
325.7	290.7	76.29	37.07	0
286.5	183.2	185.1	82.92	57.31
Area of Negative Peak of Body Weight Loss - Day 0-14 vs H1N1 A/Puerto Rico/8/34
Vehicle	MEDI8852 (0.25 mg/kg)	FNI17 (0.25 mg/kg)	FNI17+MEDI8852 (0.25+0.25)	FNI17 (0.5 mg/kg)
228.8	265.6	144	50.82	69.64
228.8	260.4	157.6	56.22	20.48
269.2	269.9	223.1	51.18	45.74
229.3	267.7	163.1	152.9	62.38
226.3	264.8	175.8	115.6	28.35
254.8	267.5	133	56.51	38.49
Area of Negative Peak of Body Weight Loss - Day 0-14 vs H3N2 A/Hong Kong/1/68
Vehicle	MEDI8852 (0.125 mg/kg)	FNI19 (0.125 mg/kg)	FNI19+MEDI8852 (0.125+0.125)	FNI19 (0.25 mg/kg)
310.5	228.9	204.1	154.6	79.63
232.8	239.9	239.1	59.31	13.98
317.5	263.6	128.2	81.29	0
131.1	250.7	179.8	216.5	167.5
334.8	282.7	234.4	129.8	37.77
361.2	214.3	132	15.29	58.09
