# Supplementary material for: A pan-influenza antibody inhibiting neuraminidase via receptor mimicry
Source: Nature. 2023 May 31;618(7965):590–7. doi: 10.1038/s41586-023-06136-y (PMC10266979; doi:10.1038/s41586-023-06136-y)
Supplement: Supplementary file 19 — Source Data Extended Data Fig. 10 [file 41586_2023_6136_MOESM19_ESM.xlsx]

## Sheet: Sheet1
H1N1 A/Puerto Rico/8/34
mAb Conc at D0 (µg/ml)	Viral Lung Titre
20.2	3.565
32.4	3.378
32.5	4.796
34.7	3.403
34.2	2.822
6.9	4.116
10.4	4.135
8.6	5.002
20.9	3.68
1.8	6.205
0.57	7.049
1.8	5.481
1.5	5.328
0.72	6.604
0.22	6.276
0.28	6.976
0.24	6.715
0.27	6.926
0.48	6.742
H3N2 A/Singapore/INFIMH-16-0019/2016
mAb Conc at D0 (µg/ml)	Viral Lung Titre
36.4	4.802
31.7	4.842
26.8	4.801
30.4	4.302
27.3	5.389
9	5.604
11.7	5.296
9	5.554
9.1	5.893
9.4	5.898
2.3	6.86
2.8	6.229
3	6.117
3.6	5.566
3.5	5.99
1.1	7.613
0.94	7.134
1.1	7.03
1	7.226
0.93	5.729
B/Victoria/504/2000
mAb Conc at D0 (µg/ml)	Viral Lung Titre
42.6	4.78
46.2	4.7
43.1	5.43
32.8	5.09
40.7	5.06
35.1	4.97
9.5	5.31
9	4.46
10.6	5.04
9.5	5
8.3	5.11
9.5	4.9
4.3	5.16
4	4.98
4.5	4.56
3	5.04
3.1	5.03
2.7	5.59
B/Brisbane/60/2008
mAb Conc at D0 (µg/ml)	Viral Lung Titre
46.6	3.81
32.9	3.7
43.9	3.82
36.8	3.72
34.6	3.73
37.4	3.7
12.2	4.88
12.2	4.72
11.6	4.87
9.7	4.89
9.1	4.89
3.1	5.01
3.3	4.88
2.4	5.55
3.2	5.01
2.8	5.38
3.5	5.56
